# Supplementary material for: Decomposition profile data analysis of multiple drug effects identifies endoplasmic reticulum stress-inducing ability as an unrecognized factor
Source: Sci Rep. 2020 Aug 4;10:13139. doi: 10.1038/s41598-020-70140-9 (PMC7403579; doi:10.1038/s41598-020-70140-9)
Supplement: Supplementary file 2 — Supplementary information 2. [file 41598_2020_70140_MOESM2_ESM.xlsx]

## Sheet: Total_Strength
Total Strength
index	clotrimazole_11.6uM_6h_MCF7	clotrimazole_50uM-11.6uM_6h_MCF7	mometasone_7.6uM_6h_MCF7	ciclosporin_3.4uM_6h_MCF7	thapsigargin_0.1uM_6h_MCF7	pyrvinium_1.25uM_6h_MCF7	pyrvinium_3.4uM_6h_MCF7	pyrvinium_1.25uM-3.4uM_6h_MCF7	tribenoside_8.4uM_6h_MCF7	chlorhexidine_8uM_6h_MCF7	meclozine_8.6uM_6h_MCF7	clioquinol_13uM_6h_MCF7	abamectin_4.8uM_6h_MCF7	benzamil_11.2uM_6h_MCF7	naftifine_12.4uM_6h_MCF7	dequalinium chloride_7.6uM_6h_MCF7	ivermectin_4.6uM_6h_MCF7	niclosamide_12.2uM_6h_MCF7	gossypol_7.8uM_6h_MCF7	valinomycin_0.1uM_6h_MCF7	antimycin A_7.2uM_6h_MCF7	butoconazole_8.4uM_6h_MCF7	clofilium tosylate_7.8uM_6h_MCF7	tonzonium bromide_6.8uM_6h_MCF7	methylbenzethonium chloride_8.6uM_6h_MCF7	benzethonium chloride_9uM_6h_MCF7	cicloheximide_14.2uM_6h_MCF7	emetine_7.2uM_6h_MCF7	cephaeline_6uM_6h_MCF7	puromycin_7.4uM_6h_MCF7	lycorine_12.4uM_6h_MCF7	anisomycin_15uM_6h_MCF7	hexetidine_11.8uM_6h_MCF7	bepridil_10uM_6h_MCF7	azacyclonol_15uM_6h_MCF7	fendiline_11.4uM_6h_MCF7	prenylamine_9.6uM_6h_MCF7	fluspirilene_8.4uM_6h_MCF7	perhexiline_10.2uM_6h_MCF7	suloctidil_11.8uM_6h_MCF7	mefloquine_9.6uM_6h_MCF7	astemizole_8.8uM_6h_MCF7	terfenadine_8.4uM_6h_MCF7	chlorprothixene_11.4uM_6h_MCF7	pimozide_8.6uM_6h_MCF7	tamoxifen_7uM_6h_MCF7	econazole_9uM_6h_MCF7	chlorcyclizine_11.8uM_6h_MCF7	miconazole_9.6uM_6h_MCF7
	20.7631	16.7938	18.7306	21.4669	45.935	31.3675	34.3994	29.5247	14.8807	15.1338	12.4879	15.5787	17.4274	12.4118	18.937	20.1346	22.1105	30.0365	21.4195	26.5623	17.372	14.9111	15.9963	18.6945	17.3062	23.4142	43.7564	53.454	57.1167	40.0053	26.7868	59.7212	17.7936	20.8699	24.3661	28.0787	28.4289	21.7899	28.6973	28.7883	29.6864	29.9102	30.7339	21.9977	27.144	19.7563	17.132	12.6134	18.8864
[truncated: 321 more columns]

## Sheet: RSM
index	clotrimazole_11.6uM_6h_MCF7	clotrimazole_50uM-11.6uM_6h_MCF7	mometasone_7.6uM_6h_MCF7	ciclosporin_3.4uM_6h_MCF7	thapsigargin_0.1uM_6h_MCF7	pyrvinium_1.25uM_6h_MCF7	pyrvinium_3.4uM_6h_MCF7	pyrvinium_1.25uM-3.4uM_6h_MCF7	tribenoside_8.4uM_6h_MCF7	chlorhexidine_8uM_6h_MCF7	meclozine_8.6uM_6h_MCF7	clioquinol_13uM_6h_MCF7	abamectin_4.8uM_6h_MCF7	benzamil_11.2uM_6h_MCF7	naftifine_12.4uM_6h_MCF7	dequalinium chloride_7.6uM_6h_MCF7	ivermectin_4.6uM_6h_MCF7	niclosamide_12.2uM_6h_MCF7	gossypol_7.8uM_6h_MCF7	valinomycin_0.1uM_6h_MCF7	antimycin A_7.2uM_6h_MCF7	butoconazole_8.4uM_6h_MCF7	clofilium tosylate_7.8uM_6h_MCF7	tonzonium bromide_6.8uM_6h_MCF7	methylbenzethonium chloride_8.6uM_6h_MCF7	benzethonium chloride_9uM_6h_MCF7	cicloheximide_14.2uM_6h_MCF7	emetine_7.2uM_6h_MCF7	cephaeline_6uM_6h_MCF7	puromycin_7.4uM_6h_MCF7	lycorine_12.4uM_6h_MCF7	anisomycin_15uM_6h_MCF7	hexetidine_11.8uM_6h_MCF7	bepridil_10uM_6h_MCF7	azacyclonol_15uM_6h_MCF7	fendiline_11.4uM_6h_MCF7	prenylamine_9.6uM_6h_MCF7	fluspirilene_8.4uM_6h_MCF7	perhexiline_10.2uM_6h_MCF7	suloctidil_11.8uM_6h_MCF7	mefloquine_9.6uM_6h_MCF7	astemizole_8.8uM_6h_MCF7	terfenadine_8.4uM_6h_MCF7	chlorprothixene_11.4uM_6h_MCF7	pimozide_8.6uM_6h_MCF7	tamoxifen_7uM_6h_MCF7	econazole_9uM_6h_MCF7	chlorcyclizine_11.8uM_6h_MCF7	miconazole_9.6uM_6h_MCF7
P1V	0.353555	0.402987	0.256551	0.307547	0.41233	0.45183	0.423464	0.486651	0.351695	0.357002	0.46163	0.359521	0.440594	0.419599	0.47213	0.509359	0.503439	0.485458	0.625578	0.60114	0.347343	0.387113	0.445079	0.302083	0.442787	0.447938	-0.0966388	-0.0352653	-0.0208997	0.306814	-0.0339877	0.0147144	0.270779	0.217467	0.218025	0.262691	0.253361	0.233907	0.17827	0.268647	0.188809	0.29589	0.284762	0.187672	0.27125	0.205094	0.279133	0.213393	0.305657
P2V	0.129452	0.158465	0.115747	0.151463	0.0593938	0.178458	0.232786	0.230486	0.187677	0.10528	0.213691	0.106763	0.107901	0.322508	0.209118	0.238751	0.154863	0.241886	0.177503	0.120868	0.130007	0.222314	0.260345	0.347402	0.343059	0.343153	-0.106492	-0.0282804	-0.00332102	0.112312	-0.134088	0.0201956	0.200669	0.207298	0.105775	0.169792	0.176961	0.223298	0.298193	0.144226	0.172802	0.234019	0.211235	0.192264	0.160162	0.22781	0.172037	0.238427	0.166507
P3V	0.0824782	0.105144	0.190632	0.0273095	0.0942746	0.097487	0.111666	0.117441	0.0657632	0.0389084	0.0215614	0.130769	0.0518222	0.055272	0.091634	0.120063	0.133607	0.185783	0.127528	0.0857772	0.0884117	0.0941447	0.0571974	0.114812	0.204264	0.161776	0.200383	0.316435	0.303684	0.204155	0.119743	0.390047	0.420394	0.419595	0.569029	0.501624	0.529827	0.448488	0.438253	0.477548	0.528989	0.537875	0.566738	0.447079	0.477282	0.402716	0.415745	0.393716	0.402828
P4V	0.00034343	0.00433566	-0.0192822	-0.0217364	-0.0274975	0.00735531	0.000650538	0.0101034	-0.0223997	0.00928595	-0.0256081	-0.0346763	-0.0274945	-0.00354835	-0.00809601	0.00724002	0.00261028	0.01535	0.0347737	0.00045697	0.00809279	-0.016646	0.024139	-0.00281096	0.0182291	-0.00418715	-0.0292956	-0.0626985	-0.0673557	-0.0263532	-0.042314	-0.0455812	0.0217159	-0.0172376	0.0034895	0.00685737	-0.011502	-0.034092	-0.0130323	-0.0178749	-0.00706296	-0.0192168	-0.0231692	-0.0119352	-0.044035	0.00112643	-0.013088	-0.0190815	-0.0379127
P5V	0.0255828	0.0286741	0.0460209	-0.0140706	-0.0449621	0.0593245	0.129391	0.104662	0.0453289	0.0417607	0.0607599	0.0207982	0.00804287	0.0223675	0.0421631	0.0862934	-0.0339662	0.0779237	0.0340416	0.0131485	0.0889566	0.0786484	0.072579	0.157262	0.159608	0.111807	0.251746	0.0594691	0.0456231	0.0982956	0.0453809	0.227445	0.0562037	0.0859465	0.041149	0.0862933	0.0877377	0.0956502	0.169474	0.0764222	0.125634	0.104382	0.117605	0.0724175	0.0680813	0.104954	0.0406212	0.0922874	0.0861786
P6V	-0.208419	-0.221191	-0.218422	-0.157288	-0.180608	-0.227593	-0.316299	-0.304492	-0.125629	-0.0789731	-0.192328	-0.100431	-0.115882	-0.128072	-0.129561	-0.234322	-0.163463	-0.252479	-0.174122	-0.163719	-0.173519	-0.199952	-0.142556	-0.182728	-0.176665	-0.178376	-0.124771	-0.142451	-0.12071	-0.225295	0.00167992	-0.150107	-0.127927	-0.1205	-0.144993	-0.152799	-0.149482	-0.187155	-0.194571	-0.150906	-0.176529	-0.179226	-0.189743	-0.129212	-0.179941	-0.209954	-0.123089	-0.141214	-0.155595
P7V	-0.00904561	-0.00318134	0.0490433	0.09786	-0.0261445	-0.0269417	-0.0167263	-0.0249484	0.0371532	0.0017521	-0.124224	-0.0503033	0.0401678	0.0442382	0.00870141	0.0200671	0.123211	-0.0286742	-0.00961188	0.0199547	0.00301288	0.0378853	-0.0123946	0.0540733	0.0322679	0.0253074	-0.0638276	-0.0636934	-0.0548939	-0.00254285	-0.00573808	-0.00664833	0.00727907	0.0386785	0.0104315	0.0239004	0.00781094	-0.00883983	0.0322464	0.0266292	-0.0111433	0.0253427	0.0202995	0.0402619	0.00414698	-0.177168	-0.000751598	0.0320153	0.0301712
P8V	-0.0157866	-0.00282211	0.126198	0.133159	0.0844898	0.101488	0.140152	0.135682	0.0235284	-0.0408685	-0.078081	-0.013797	-0.0395419	0.0524262	-0.0642023	0.051687	-0.0319614	0.196914	0.109105	-0.0565949	0.136352	0.102661	-0.0656937	0.276993	0.246672	0.184775	-0.0746677	-0.0746429	-0.0724827	-0.037713	-0.0987243	-0.0232148	0.16341	0.143414	0.0722921	0.128976	0.147125	0.242567	0.186166	0.193849	0.186777	0.245531	0.215215	0.152282	0.156182	0.112379	0.114818	0.088062	0.0541652
P9V	-0.0742141	-0.0835714	-0.0245172	-0.0481853	-0.0133778	0.0224249	0.061767	0.0469134	0.0173868	-0.0095347	-0.133083	-0.11966	-0.202006	-0.0822728	-0.0324643	0.0760729	0.0220585	0.0261338	-0.0230281	-0.0263746	0.0212316	-0.104256	0.0350238	-0.089229	-0.0786529	-0.0752139	-0.0560854	-0.164406	-0.154728	-0.0865814	0.0401214	-7.78e-05	0.0529298	-0.0728893	-0.0488122	0.00529559	-0.0863879	-0.106061	-0.0695468	-0.0585743	-0.103997	-0.077791	-0.105615	-0.00343675	-0.191898	-0.147795	-0.0763101	-0.101824	-0.172435
P10V	-0.231827	-0.152006	-0.0338137	0.052823	0.0595411	-0.0777551	0.00216097	-0.040415	-0.0540809	0.21148	0.0236761	0.0149369	-0.0753911	0.0495592	-0.028506	-0.0274172	-0.165634	-0.0673864	-0.204584	-0.00251	0.020221	0.0241785	0.0510515	0.0106656	-0.0146823	-0.0826749	0.0342958	0.0313091	0.0812592	0.0110356	0.0329203	-0.0108419	-0.136059	-0.133439	0.0699785	-0.0853033	0.00495973	0.00646418	0.058046	-0.0916791	-0.150752	0.0064364	-0.0597314	0.0821503	-0.026922	0.0013138	0.0995376	0.0974318	-0.0706367
P11V	0.166283	0.198504	0.210573	0.174663	0.362434	0.167674	0.182198	0.195718	0.109426	0.171924	0.143864	0.0967635	0.167613	0.0608803	0.207903	0.214167	0.279161	0.24657	0.330164	0.313124	0.132203	0.0716882	0.144033	0.106112	0.229128	0.277772	0.538646	0.432201	0.415597	0.439641	0.460308	0.442821	0.0707488	0.0805575	0.224591	0.2081	0.20579	0.13707	0.188841	0.203962	0.234579	0.223127	0.24032	0.105267	0.217826	0.148686	0.0764397	0.0999675	0.101071
P12V	0.0631305	-0.00773407	-0.0105429	-0.0547184	-0.0414435	0.4008	0.0079016	0.217422	-0.00724873	-0.0503561	-0.0925999	-0.0226175	-0.107849	-0.11728	-0.0665212	0.0283701	0.128488	0.0131344	0.104158	-0.0526862	-0.0411081	-0.0428719	0.0472161	-0.0369509	0.0263149	0.0752088	-0.0892282	-0.0655337	-0.115396	0.0236575	-0.0388421	0.0167607	0.11122	0.00703876	-0.0962609	-0.0553208	-0.00214552	0.109608	-0.00578163	0.0539983	0.0292606	-0.0263044	0.0234287	-0.0842588	-0.0415961	-0.0957805	-0.086657	-0.0949816	-0.0198261
P13V	-0.0785642	-0.0801659	-0.0859157	0.0240944	-0.0435645	-0.151739	-0.160769	-0.172404	-0.0220055	0.0124537	-0.0340651	-0.0679552	-0.161028	-0.180868	-0.0627711	-0.110834	-0.157013	-0.224855	-0.0805342	-0.126051	-0.0899121	-0.0506819	-0.0660428	-0.0308509	-0.0890637	-0.0568412	-0.094857	-0.0477999	-0.0462266	-0.0986466	-0.169867	-0.0753514	-0.132199	-0.103313	-0.108276	-0.098378	-0.106233	-0.103718	-0.136668	-0.13941	-0.0463522	-0.131534	-0.163887	-0.0967548	-0.12797	-0.0854314	-0.141307	-0.105947	-0.15632
P14V	0.33414	0.370894	0.253642	0.689997	0.510054	-0.0747336	-0.0122953	-0.0465842	-0.0403615	-0.07287	-0.120197	-0.0727985	-0.0169369	-0.092625	-0.0809709	-0.138487	0.110049	-0.0256983	-0.0338614	-0.121141	-0.0732909	0.168295	-0.103041	-0.0565866	0.0274665	0.0356946	-0.066008	-0.119358	-0.115874	-0.0345657	-0.0586754	-0.0496468	0.0545645	-0.0313942	0.0314996	0.0718767	0.0302008	0.235689	0.0874992	0.216611	0.0336212	0.146146	0.0593693	0.0767447	0.0239407	0.0111559	0.11393	0.10935	0.113286
P15V	-0.104084	-0.110358	-0.00801662	0.0218984	-0.134664	-0.0725194	-0.0382259	-0.0607021	-0.195967	-0.131994	-0.0534153	-0.107624	0.0228981	-0.0139327	-0.0333477	-0.105141	-0.0124156	-0.0680129	-0.0495395	-0.149295	-0.0361699	-0.0880544	-0.0633891	-0.0714091	-0.0373015	-0.0386526	-0.124303	-0.132933	-0.153048	-0.179945	-0.17212	-0.168915	-0.0759667	-0.0981685	-0.123203	-0.130698	-0.130767	-0.108119	-0.107152	-0.0631813	-0.130393	-0.094691	-0.0624659	-0.133692	-0.157426	-0.0371489	-0.0967589	-0.0702359	-0.162626
P16V	0.0930558	0.0571704	-0.0542213	0.0874201	-0.0290669	0.0458496	-0.0606023	-0.0123888	0.0557824	0.0423455	0.194451	0.0116987	-0.0118259	-0.0819297	-0.0765315	-0.0028292	-0.153336	0.0981996	-0.00133713	-0.0477649	-0.129179	-0.101258	-0.056196	0.121711	0.0306966	-0.132854	0.00111827	-0.00114567	-0.0145019	-0.0541171	-0.0961726	-0.0464777	-0.031733	0.0125457	-0.0365292	-0.103792	-0.052178	-0.0128045	0.0189518	-0.00997314	-0.0351517	-0.0201919	0.00642786	-0.0147098	-0.0343605	0.0170531	-0.0168969	-0.0582651	0.0327029
P17V	-0.043113	-0.0506113	-0.0217584	0.00322529	-0.000782112	0.0562247	0.00885817	0.0371922	-0.0028319	-0.00172934	-0.0256173	-0.0220089	-0.0675659	-0.0735567	0.00633509	0.0162928	0.00970804	0.0162669	0.0189132	0.0254366	-0.014834	-0.0599033	0.0248131	-0.0130128	-0.0710126	-0.0675968	0.103773	0.165106	0.167809	0.158508	0.32105	0.231507	0.0453064	0.0561244	0.116615	0.0937047	0.0644343	0.0352572	0.0316078	0.0640293	0.110982	0.0437556	0.0732979	0.0566638	0.0616563	0.0344418	-0.0119129	-0.0400317	-0.0419391
P18V	-0.0194436	-0.0227102	-0.045021	-0.00742752	0.00814206	0.0358356	-0.00900715	0.0137033	0.0445046	0.0208119	0.0050917	-0.123762	0.0431757	0.0915105	-0.0265655	0.0225995	0.0118401	-0.00798025	0.0259782	0.052471	-0.0192969	-0.0226315	-0.0034883	-0.0407368	-0.0267854	-6.94e-05	0.0599786	0.0661513	0.077147	0.0629974	0.0255673	0.0199158	-0.0857319	-0.0325556	-0.0134801	-0.0477073	-0.0808398	-0.0335151	-0.0577972	-0.156963	-0.158435	-0.0139928	-0.0552202	-0.00988073	-0.00505564	-0.0315755	-0.0590538	-0.0076191	-0.0298031
P19V	-0.0639927	-0.0738082	-0.0983224	-0.050633	-0.0805702	-0.0401641	-0.22756	-0.153809	-0.0518716	-0.00991809	0.00252981	-0.0913387	-0.085991	-0.0381994	-0.00896643	-0.0196203	-0.0735606	-0.0285735	-0.110105	-0.0394402	-0.158236	-0.0638067	-0.0138577	-0.00994654	0.00382824	-0.0154587	-0.00556325	-0.0440068	-0.0394526	-0.069296	0.0751209	0.0189964	-0.0175345	-0.0429401	-0.0661659	-0.0141977	-0.0298992	-0.0804205	-0.0346371	-0.0285304	-0.025783	-0.0493281	-0.00636491	-0.0527591	-0.0853036	-0.0256666	-0.0752182	-0.0759407	-0.0604569
P20V	-0.00448883	-0.00749123	0.0116075	-0.0444846	-0.0986564	0.10267	0.147161	0.138857	-0.0697989	0.01256	0.0319374	-0.0452171	-0.074395	0.0234057	0.107234	0.059929	-0.0567207	0.188452	-0.0163241	-0.0561385	0.0930195	0.0283433	0.220616	0.215041	0.179513	0.123123	-0.138602	-0.077899	-0.0800503	-0.0709488	-0.0777437	-0.0201552	0.166293	0.176575	0.0116168	0.09313	0.098562	0.0733361	0.154485	0.117985	0.0755821	0.0670956	0.122004	0.0583331	0.0361013	0.0581926	0.11923	0.0633811	0.0933908
P21V	-0.100757	-0.12381	-0.12247	0.0165194	-0.0352779	-0.0808654	-0.108905	-0.106316	-0.0531321	-0.0284455	-0.00904002	-0.0489171	-0.108892	-0.0724387	-0.0751351	-0.0134798	-0.208799	-0.0883233	-0.0441498	-0.0580885	-0.0431452	-0.0864335	-0.0483212	-0.0298208	-0.176189	-0.115276	-0.0378751	0.00847885	0.0126875	-0.0427438	-0.135709	-0.0830285	-0.174591	-0.0945868	-0.0988943	-0.0924683	-0.0981086	-0.102398	-0.162259	-0.218651	-0.0979361	-0.154661	-0.178754	-0.109597	-0.0967591	-0.108793	-0.0911946	-0.0872285	-0.125145
P22V	-0.057808	-0.0671057	0.0159531	-0.0843227	-0.0997526	-0.0584139	-0.0206859	-0.0424979	-0.0334676	-0.0490367	-0.120925	-0.0594025	-0.103449	-0.147297	-0.106196	-0.078904	-0.0977629	-0.15805	-0.134683	-0.14487	-0.0889518	-0.0514704	-0.10586	-0.0803026	-0.0300895	-0.0635231	-0.114802	-0.083085	-0.0815986	0.177392	-0.0823131	-0.0301425	-0.0297973	-0.0305975	-0.0329015	-0.0211972	-0.0131713	-0.0307798	-0.0489326	-0.015964	0.00725783	-0.0436258	-0.0492096	0.0142538	-0.0468203	-0.0122269	-0.0205952	-0.00271073	-0.060566
P23V	-0.0279601	-0.0184306	-0.0364701	0.000380321	-0.110594	-0.0386625	-0.0520271	-0.0490723	-0.0205836	0.0401449	0.0575974	0.00714537	0.122692	-0.0937079	-0.0063836	0.0635175	0.0231179	0.0168086	0.0370187	0.0560904	0.255573	0.0270089	0.0508068	0.095937	0.105188	0.146208	-0.206491	-0.178355	-0.16904	-0.146433	-0.206973	-0.211924	-0.091855	-0.103865	-0.0900978	-0.0751444	-0.0683765	-0.0199415	0.0168714	-0.0783229	-0.0163939	0.000157803	-0.0538392	0.0196738	-0.0187101	0.0122138	-0.0285407	0.018084	0.0458025
P24V	-0.0585862	-0.0612643	-0.0704226	0.0387856	-0.0136792	-0.0419817	-0.0249385	-0.0355247	-0.24716	0.00891612	-0.0652751	-0.0738978	-0.0575121	-0.0411225	-0.168254	-0.0208813	-0.146997	-0.0384862	-0.0301033	-0.0172238	0.0224957	-0.102417	0.0166409	-0.0404238	-0.0407163	-0.0192454	-0.0577905	-0.13043	-0.126758	-0.107703	-0.0418279	-0.140018	-0.131685	-0.216945	-0.239241	-0.205122	-0.199352	-0.219861	-0.118982	-0.180202	-0.196334	-0.213248	-0.172003	-0.249469	-0.254197	-0.266779	-0.140325	-0.215379	-0.196262
P25V	0.259431	0.275786	0.093247	0.091268	-0.058848	-0.0905918	-0.00736711	-0.0520544	0.169924	0.0914997	0.101796	-0.0141162	-0.0575265	-0.0286621	-0.0943877	-0.0855415	0.0138532	0.047364	-0.0838243	-0.028154	0.0192433	-0.069254	-0.0266104	-0.0548682	-0.0260055	0.000321592	0.0570895	0.0573287	0.0809436	-0.00141382	-0.0135141	0.0196056	0.104383	-0.112526	0.120921	0.153168	0.108797	0.104768	0.126564	0.0110332	0.0623044	0.133736	0.0321006	0.0495255	0.182408	0.159045	0.0365214	0.0104313	-0.000776838
P26V	-0.0868333	-0.108422	-0.037969	-0.0952061	-0.0465902	-0.123544	-0.107242	-0.129048	-0.0961623	-0.0376318	-0.13094	-0.070794	-0.100098	-0.139165	-0.0946735	-0.091089	-0.101382	-0.124547	-0.122141	-0.119283	-0.0904912	-0.0896547	-0.174047	-0.13658	-0.202569	-0.166572	0.0554261	-0.0021869	-0.00248697	-0.0784241	-0.0275574	0.0151583	-0.0789533	-0.0673206	-0.0347454	-0.089725	-0.0806697	-0.081924	-0.110521	-0.0713672	-0.0715178	-0.106654	-0.0811176	-0.00686551	-0.0877559	-0.122702	-0.0676085	-0.0661824	-0.112769
P27V	-0.0268054	-0.0361445	-0.0208181	0.000739544	0.0042808	-0.0322835	-0.00791123	-0.0224241	0.0208399	0.0441856	0.00253815	-0.00836109	-0.0198182	-0.033928	0.021316	0.0121729	0.00219387	0.0271635	-0.0205488	-0.0179618	-0.0308471	-0.0643414	0.00434326	-0.0179985	-0.047447	-0.0139469	-0.0353783	-0.0247859	-0.0211396	-0.0151373	0.000570697	-0.00821869	-0.0139805	-0.0215969	0.00453196	-0.0264436	-0.0228766	-0.034683	-0.0362672	-0.031772	-0.0245752	-0.0519632	-0.0362384	-0.035649	-0.0254681	0.00929854	-0.045032	0.0221415	-0.0343853
P28V	0.0397782	-0.00289207	-0.0391029	-0.00633563	-0.0289205	0.114985	0.0257531	0.07209	-0.0452989	-0.0759555	-0.0124979	0.0714665	-0.0178043	-0.104922	-0.142625	-0.0238221	0.0572013	-0.00943615	0.0118507	-0.114113	0.0443947	-0.0179428	-0.0751895	-0.0237188	0.00170404	-0.047365	-0.0304801	-0.0403034	-0.0559538	-0.0325902	-0.032062	-0.0149238	0.0372895	0.00465532	-0.0805858	-0.0692217	-0.0317443	0.040364	-0.0618435	0.00929223	0.00572779	-0.0181454	-0.00842999	-0.103456	0.00631642	0.00546796	-0.0631321	-0.0911351	-0.0669096
P29V	0.0673679	0.0423851	0.191879	-0.0133957	-0.00236823	0.0375022	-0.0710922	-0.0195217	-0.0274089	-0.0614218	0.124467	0.0676734	-0.0137785	-0.0580242	-0.0174225	0.0713599	-0.0822696	0.00334897	-0.0451112	-0.0875148	-0.0579821	-0.0781986	0.0829376	-0.0328721	0.0338244	-0.0130726	0.0312292	0.122378	0.106941	0.000544698	-0.132405	-0.0482045	0.0672533	0.0885357	0.0112064	0.00092649	0.0568681	0.0390677	0.0273422	0.0437057	-0.0156389	-0.00864602	0.0652609	0.0205598	0.0764372	-0.0472217	0.0780342	0.0393058	0.117288
P30V	0.0143667	0.0180271	-0.0212953	-0.117345	-0.0342726	0.0176129	0.00832012	0.0136787	-0.0364808	-0.0491149	-0.0958468	-0.15735	0.00554526	-0.0336986	0.0394292	-0.0820529	-0.000107098	0.023404	0.127948	-0.0612655	-0.0174825	-0.0198871	-0.00792344	-0.142695	-0.0558948	0.0401692	-0.0355055	0.0380826	-0.0167596	0.115991	0.00128183	0.0488282	-0.0389469	-0.024686	-0.0331229	0.00208361	0.0491755	0.00156657	-0.0047726	0.0258371	-0.0451728	-0.0342132	0.0538996	-0.130042	-0.163712	-0.141364	-0.0271761	0.0315112	-0.0369164
P31V	-0.0366214	-0.0432628	0.100342	-0.0403512	-0.00277868	0.00849631	0.0540639	0.0337214	0.0228714	-0.000694925	0.21986	0.0807293	-0.0154695	-0.0646553	0.0178838	0.00741152	-0.033761	0.0191293	-0.0159273	-0.0387417	0.0449402	-0.0222757	0.031237	-0.0471682	-0.0192216	-0.0176975	0.0664996	0.0771222	0.0705595	0.110927	-0.0270267	0.0576404	0.00219042	0.0108342	0.0221849	0.0269065	0.0255217	0.0367161	-0.00140615	0.0065811	0.0401799	0.0287695	-0.00461135	0.0432352	0.0414539	0.258013	0.0266581	0.0184595	0.035961
P32V	-0.0517499	-0.057332	-0.0330875	-0.0466943	0.00309842	0.0571418	0.0476778	0.0584873	-0.00796182	0.0110907	0.026776	-0.00412477	-0.00930832	-0.0295174	0.0470041	0.0154742	0.0275999	0.118835	0.0341387	0.0464925	0.122572	-0.040269	-0.0146985	-0.0514148	-0.0258019	-0.0308245	-0.00615176	0.0184778	0.00157204	0.0201484	0.102	0.0464632	0.0249086	-0.00479307	0.025335	0.0254235	0.0291078	0.000831892	0.000162738	0.00252213	-0.00468514	0.000242807	0.0207052	-0.0362165	-0.0311034	0.0253345	-0.0227117	0.0189986	-0.0477184
P33V	-0.0957315	-0.0551961	0.0126775	-0.0880172	-0.000260331	-0.0224835	-0.0108596	-0.0166116	-0.101672	-0.0307472	-0.104081	-0.059564	0.0352883	-0.0505578	-0.018119	-0.0580993	0.0421131	-0.00884213	-0.013061	0.0122934	-0.122778	-0.00374117	-0.01566	-0.0973255	0.0444948	-0.0192696	0.00893281	-0.0199706	-0.0120532	-0.0458262	0.0864029	0.01228	-0.0531771	-0.0466676	-0.00714287	-0.0103814	0.000532923	-0.0241721	-0.0658473	-0.00130041	-0.0824271	-0.0437524	-0.0838075	-0.0864819	-0.0775349	-0.0861854	0.082902	0.0444112	-0.0240756
P34V	-0.00718114	0.011139	0.0577127	-0.0949981	-0.00235079	0.00225937	0.00188023	0.00418182	-0.0878011	-0.0211524	-0.0591847	-0.0278827	0.0650763	-0.0469261	-0.0385455	-0.0403208	0.043527	0.0163267	0.0391715	-0.0377896	-0.0238259	-0.00813245	-0.0115788	-0.0910881	0.00831375	-0.00502697	-0.00973935	-0.0811879	-0.0758275	-0.0129165	-0.0266887	-0.024852	-0.0316437	-0.0444426	-0.00717257	-0.01812	-0.0197812	-0.134361	-0.0697653	0.00125484	-0.0414923	-0.0302384	-0.035185	-0.0447227	-0.0367098	-0.00403961	0.0504723	0.0133816	-0.0301164
P35V	0.0444867	0.044498	-0.0300109	0.0247759	0.0406693	0.0189161	0.0487101	0.0392259	0.149979	0.00270014	0.0760832	0.0920314	0.0765176	0.103344	-0.00096518	-0.00514282	0.0774522	0.0181488	0.0481902	0.0746111	0.124015	0.0460238	-0.114048	-0.0774513	-0.000258659	-0.00552405	0.149291	0.132651	0.127904	0.117536	0.0625755	0.051473	-0.0931379	-0.0928772	-0.0273486	-0.0461803	-0.000950551	-0.00798546	-0.00910684	-0.0473472	0.0247598	0.0292447	-0.00435762	-0.0021741	-0.00286391	0.018969	-0.0149146	-0.0115879	-0.00632534
P36V	0.0665958	0.0621665	-0.0141239	0.0428518	0.0585427	-0.0964067	-0.151308	-0.136766	0.0066761	-0.072504	0.0177782	-0.00789638	0.0271109	-0.158501	-0.0436358	-0.0661395	0.0417086	-0.111309	0.00928425	-0.00647618	-0.0739961	0.018778	-0.0861186	-0.131355	-0.092049	-0.0449953	0.029889	0.00406243	0.00140606	-0.0979176	0.0204461	-0.0105575	-0.104896	-0.145045	-0.063219	-0.0921115	-0.100469	-0.0880398	-0.150705	-0.0748346	-0.0638451	-0.0761389	-0.0641994	-0.185474	-0.057234	-0.0731098	-0.00641133	-0.168467	-0.0613878
P37V	-0.0627969	-0.082719	-0.123129	-0.0231666	-0.101231	-0.215748	-0.190194	-0.22601	-0.0259019	0.00820888	-0.0478812	-0.0741743	-0.0809645	-0.110533	-0.0995785	-0.0997068	-0.145204	-0.144459	-0.0277798	-0.0898534	-0.0916364	-0.0547115	-0.0683	-0.0182399	0.0225121	0.022216	-0.111767	-0.0209399	-0.0136065	-0.187707	-0.224268	-0.144717	-0.097164	-0.121855	-0.0842206	-0.0713469	-0.0571391	-0.0699482	-0.03174	-0.106071	0.0198283	-0.0338777	-0.0428212	-0.0316135	-0.0764216	-0.0978915	-0.0797594	0.0012974	-0.0971853
P38V	-0.0723148	-0.0864954	-0.0515507	-0.104664	-0.148054	-0.0405586	-0.102831	-0.0815769	-0.00469153	-0.0592702	-0.0303711	-0.0173205	-0.0642328	-0.130348	-0.112646	-0.0179033	-0.0728276	-0.129633	-0.0681774	-0.122574	-0.0814566	0.0255613	0.0183089	0.0478139	-0.0163116	-0.0227035	-0.0588169	-0.0634443	-0.063016	-0.0623106	-0.203512	-0.16123	-0.0244732	-0.00231742	-0.119295	-0.114988	-0.090769	-0.0546951	-0.0862313	-0.0487831	-0.0792371	-0.0718377	-0.0525041	0.0145932	-0.0151465	0.00788771	-0.032769	-0.0156936	-0.0532161
P39V	-0.00471485	0.00456868	0.0280687	0.0434744	0.118825	0.0368151	0.0106985	0.0237258	-0.029018	0.0632427	0.0178768	0.0556963	-0.0130981	0.0280984	0.10859	0.0627032	0.0203759	0.0584676	0.0537138	0.0615647	-0.0486202	-0.0040547	0.0594145	0.0801288	0.0352818	0.053246	0.0995956	0.101293	0.110458	0.16567	0.158173	0.0914437	-8.17e-05	0.0161161	0.109771	0.0953086	0.0832105	0.0570683	0.0548956	0.0714351	0.0818636	0.0767092	0.0583567	0.0729175	0.0719246	0.113656	-0.00403963	0.173962	0.08665
P40V	0.0340717	0.0392601	0.186397	-0.0359168	-0.0372887	0.261561	0.416923	0.382284	0.0181902	-0.027269	0.00873959	-0.00288792	-0.0847019	-0.0511948	0.0219857	-0.000920436	-0.0149797	0.0302801	-0.0639289	-0.0105306	0.085639	0.0583742	-0.0166693	0.00100401	-0.000492516	-0.0177863	-0.0409966	-0.0193756	-0.0188298	0.0534694	-0.0175717	0.0372743	0.0703626	0.0449901	0.0379137	0.0175408	0.0421466	0.0310883	0.0134718	0.0109987	0.0259795	0.0368131	0.0297572	0.0152247	0.0276649	0.054903	0.0163357	0.0632954	0.0231629
P41V	-0.00241009	-0.00293367	-0.0304912	0.0358996	0.0541423	-0.00256717	0.0453363	0.0225115	0.00299994	-0.0216253	0.0197962	0.00285137	-0.022819	-0.00856512	0.00607729	-0.00173291	-0.0117066	0.0392277	0.00168894	0.00974064	0.0874075	0.0321765	-0.0185873	-0.0238459	0.00730803	0.000347996	-0.0134746	-0.0286197	-0.0318887	0.00868475	0.011761	0.0156333	0.0247944	0.00314029	0.0222887	0.0128174	0.0429492	0.0372659	0.033864	-0.00394227	0.033612	0.0241794	0.0101539	-0.0111029	-0.0173303	0.0250167	0.00557813	0.0120378	-0.0259464
P42V	-0.0258728	-0.0206438	0.0740994	0.0252075	-0.00390131	0.0245946	0.0133593	0.0210945	0.0427031	0.0367448	-0.0140229	0.0267949	0.0614039	-0.0309658	0.00791639	0.0462172	-0.0128265	0.0407882	0.00198338	-0.0265305	0.0262394	-0.0132616	-0.00794322	-0.00578459	0.0449248	-0.00538879	-0.110129	-0.0635616	-0.0855987	-0.0451633	-0.106325	-0.0711016	0.0602834	0.05801	0.0374586	0.0276749	0.0652325	0.0304233	0.0534662	0.0451456	0.012476	0.0182815	0.0325624	0.00761478	0.0627924	-0.0177571	-0.0109048	0.094674	0.0690376
P43V	0.123356	0.0946875	0.0107941	0.0204438	0.0470283	0.0366628	-0.00501798	0.014394	0.125772	0.0223581	0.05248	-0.0178038	0.0218477	-0.0283492	0.0154402	0.0582164	-0.0077629	0.0691756	0.0125067	-0.0156498	0.000185916	-0.0119229	0.0256658	-0.0393452	0.000839641	0.00352052	0.00929665	0.143458	0.11738	0.0611474	0.0155089	0.0667964	0.040498	0.0229553	0.0780429	0.0619899	0.0589629	0.0886362	0.0998122	0.044827	0.0951465	0.0684648	0.0787661	0.088181	0.136337	0.0892851	0.044919	0.0226773	0.0572373
P44V	-0.03983	-0.0422422	-0.0240396	0.0338985	-0.0488733	-0.0413439	0.00505713	-0.0199361	0.00788859	0.016199	-0.00655128	0.00447134	0.0135499	0.136163	-0.0211432	0.0333774	-0.0229115	-0.0150075	-0.016064	-0.0357481	0.0881903	-0.00846106	-0.0269225	0.0247891	0.0142984	0.00948684	-0.0634076	-0.0420649	-0.0365043	-0.0300737	-0.0974009	-0.0717279	-0.0112719	-0.020682	0.0130374	-0.0119906	0.00719269	0.00510236	0.0373887	-0.0114257	0.0233075	0.0107379	0.00908047	0.0537847	0.010873	0.0129285	0.0108858	0.044779	0.00734922
P45V	-0.0493397	-0.0361559	-0.13792	0.0106289	0.0111167	-0.0280217	0.000909533	-0.0130499	-0.0402635	0.0135091	-0.0445215	0.0363417	-0.151565	0.0700048	0.0759704	-0.0254109	-0.0515232	0.00042745	0.0258973	-0.0237429	-0.0707731	-0.0141694	0.0127985	-0.0112224	0.00878915	-0.0239216	0.0416083	-0.00104476	0.00622347	0.0367191	-0.00290864	-0.0127226	-0.0707712	-0.0194328	0.00676733	0.0255573	0.0111849	-0.00348322	-0.0439902	0.00707824	-0.0250712	-0.0298351	-0.07507	0.0203297	-0.00641349	0.0204703	-0.052731	-0.0632351	-0.0192248
P46V	0.102459	0.101067	0.019321	0.0145126	0.0526244	-0.107976	0.0137827	-0.0500513	0.0392776	0.049986	0.0738609	0.0178246	-0.0503429	0.072815	-0.006873	3.34e-05	0.0245674	0.0268569	-0.0388719	0.0409336	0.0233161	0.013957	-0.0871839	0.0751101	0.0227833	-0.0685864	0.032157	0.0347098	0.0582745	0.0183091	0.0406611	0.0158975	0.0612166	0.0636036	0.0955071	0.067358	0.0678836	0.0821723	0.0421084	0.0303632	0.0628946	0.081913	0.0120251	0.0804758	0.0770232	0.0816653	0.0432082	0.117907	0.00980045
P47V	0.0309921	0.0257238	-0.0237998	-0.0503794	-0.0045956	0.0834593	-0.000428306	0.0461249	-0.0618511	0.000672337	0.0426678	-0.000891513	-0.0921034	0.00514154	-0.0472465	0.0456041	-0.113486	0.0333755	-0.0644389	-0.028267	-0.0786375	-0.0313219	0.0935504	0.0855638	-0.0856644	-0.113422	0.162539	0.0680167	0.0654343	0.0548238	0.0252338	0.0524592	-0.000443675	0.0483744	-0.0147343	-0.0292528	-0.0251463	4.18e-05	-0.0203255	-0.0269062	-0.030446	-0.0321681	-0.0101424	-0.0196273	-0.019086	0.0340174	-0.0253449	-0.0755399	0.00877838
P48V	-0.0511515	-0.0437958	0.0357324	0.00878485	0.0163024	-0.0122543	-0.014872	-0.0126	-0.0446163	0.0470945	-0.117068	-0.0856758	-0.000680996	0.0817273	-0.0225047	0.0531105	-0.0185679	-0.0216285	0.0391521	-0.0207096	-0.0106994	0.00913527	0.0245541	-0.0800788	0.0578482	-0.0246528	-0.022379	-0.0328486	-0.0453966	0.0641052	0.0966316	0.0237345	-0.00575286	0.00545991	-0.0220081	-0.0220866	-0.0371312	-0.0875813	-0.0478253	-0.00331683	-0.0610899	-0.0421473	-0.0472241	-0.0549146	-0.0456147	-0.0604647	-0.0632174	-0.0452631	-0.0473641
P49V	0.0480153	0.0466466	-0.0389054	0.00243914	0.0616311	-0.0417115	-0.0657992	-0.0608516	0.022305	0.0386355	0.0693214	0.388569	0.0774429	0.0352751	-0.0363336	0.0348012	0.0290124	0.210702	0.0341526	0.0605813	-0.00358805	-0.0554059	0.0566264	0.0728647	0.0454548	0.0257405	0.182774	0.131311	0.168961	0.0847489	0.114287	0.124485	0.0429164	0.0480627	0.0631983	0.0576673	0.0361437	0.0368259	0.0292305	0.0395202	0.0855025	0.0734482	0.103693	0.055599	0.0336172	0.0248283	0.0201244	0.039391	0.0641212
P50V	-0.056852	-0.0241767	0.103456	0.0215418	0.0488538	-0.00100706	0.0218476	0.0124523	0.10654	0.0508439	0.0708738	-0.0485865	-0.00259664	0.0574955	0.157955	0.00939758	0.0304799	0.0484746	-0.0276716	0.0588141	0.0025919	-0.0190779	-0.0659976	0.0213102	0.0594027	0.0259733	0.0626697	0.0527102	0.0851634	0.0346118	0.0238873	0.0274359	0.0494077	0.0461436	0.107371	0.108731	0.0760267	0.0429729	0.0534675	0.0679132	0.048013	0.0905347	0.0433049	0.122724	0.0520933	0.0872625	-0.026674	0.116699	-0.00905079
P51V	0.0290835	0.0505285	0.0538768	0.0142331	0.059285	-3.77e-05	0.0740579	0.0423262	0.215349	0.0505045	-0.0144284	-0.0169256	-0.123578	0.042279	0.0854427	0.0279139	0.0374691	-0.00777052	-0.0420505	0.0717134	0.0659427	-0.0248569	0.0029676	0.0468294	0.0137093	-0.00952464	0.088625	0.0790767	0.096798	0.0741858	0.0677716	0.0644437	0.00256865	0.00713381	0.108432	0.08981	0.0940962	0.0456399	0.0189058	0.0381868	0.0854492	0.0966291	0.0535495	0.0629665	0.0584136	0.141942	-0.0585492	-0.0677117	0.0322329
P52V	-0.0657366	-0.0748367	0.0160431	-0.0378493	-0.054052	-0.0665101	0.00929254	-0.0296528	-0.0901421	0.0509875	0.0664861	-0.0675352	-0.0622528	0.0413865	-0.0795524	0.0394298	-0.0981893	0.011448	-0.0375167	-0.0818084	0.0405727	-0.038646	0.0592362	0.124693	0.115978	0.0407255	0.0554171	0.0648399	0.070172	0.0935391	-0.0340385	0.043378	0.0753474	0.0990432	0.0511356	0.100545	0.0755602	0.0763403	0.125277	0.0831835	0.134835	0.0802321	0.118609	0.119525	0.042537	0.120109	0.0280903	0.068623	-0.035287
P53V	0.0187569	0.0244853	0.0863486	-0.00103508	0.0138539	-0.00541825	0.00385109	-0.00116611	-0.0704343	0.0338093	-0.0666885	0.0466582	-0.0187045	-0.0480745	-0.0217024	0.0856625	-0.0806548	0.0148663	-0.0613705	0.0559102	-0.0506739	-0.239837	0.0672043	0.0708664	0.0506316	0.00404153	-0.0306825	-0.0283826	-0.00703168	-0.0558242	0.0102685	-0.00747732	-0.0119218	-0.0189756	-0.0090756	-0.0309895	0.0197418	-0.0352519	0.0179883	-0.000430117	-0.0498799	-0.0361636	-0.0295147	-0.0299022	0.00921678	0.0398557	0.0667385	0.0429086	-0.0189301
P54V	0.0309072	0.0265117	-0.135523	-0.0183456	0.013976	-0.0122993	0.0252136	0.00792235	0.0700137	0.124475	0.0117058	0.043537	0.0137731	0.0303602	0.153007	0.0748693	0.0172539	-0.000730453	0.045184	0.0783328	0.0748221	0.0131237	0.0519113	0.013423	0.0262173	0.040582	0.0326522	0.0340529	0.0298513	0.0203646	0.0389486	-0.0108198	-0.0775846	0.0656718	-0.0227273	0.00962132	0.00906519	-0.0121813	-0.0356625	0.00883624	0.0303103	-0.0178996	0.02152	0.0571806	-0.00280607	0.0123552	0.0883496	0.0754723	0.119424
P55V	0.0358708	0.0297164	-0.018892	-0.0110077	-0.0621293	0.0257782	-0.0382065	-0.00882806	-0.0537944	-0.0304179	-0.0782344	-0.0687044	-0.0797202	-0.0215613	-0.0468581	-0.012909	-0.0688295	0.021912	-0.0694558	-0.0913847	-0.00684226	-0.028794	0.00598593	0.0397899	-0.0219589	-0.0589586	-0.174216	-0.083672	-0.0841218	-0.0656	-0.0819023	-0.0495501	0.0276379	0.0745803	0.0171417	0.0316064	0.00387369	0.0236934	-0.000899057	0.0571074	-0.0316076	0.000127773	0.0396873	0.00811148	0.0348304	-0.00241728	-0.0264594	0.0662912	0.0192021
P56V	0.020151	0.0295218	0.0659517	0.0479901	0.116083	0.0161662	-0.0325757	-0.0111398	0.0689172	-0.01029	-0.047966	0.0373644	-0.00282737	-0.0650834	0.0578715	0.0133835	0.00699608	0.0186285	0.0302377	0.0296079	0.00589669	-0.0138413	0.047126	-0.0215461	-0.00214179	0.0218548	0.0729686	0.200627	0.201823	0.0714044	0.158714	0.112424	0.00706162	0.0655993	0.0837933	0.0702735	0.114108	0.0248536	0.0352309	0.0977279	0.0529682	0.0628291	0.0954489	0.0671412	0.0713883	-0.00809618	0.092347	0.0531588	0.0287094
P57V	-0.0306926	-0.0370064	-0.111338	0.00616857	-0.0489597	0.0201931	-0.0398197	-0.0127202	-0.0286057	-0.462893	-0.00681363	-0.468056	-0.00950653	0.0221278	0.0442667	-0.0723502	-0.0311931	0.0202983	0.00829803	0.026322	0.0283439	-0.11302	0.0672094	-0.0748503	-0.160544	-0.168168	-0.0586017	-0.0533435	-0.0457556	0.00470503	0.00506457	-0.033664	-0.268036	-0.0729121	-0.120787	-0.174338	-0.227931	-0.098753	-0.236271	-0.306426	-0.198423	-0.117111	-0.120107	-0.0360057	-0.0326224	-0.0611906	0.000219921	0.01278	0.00306842
P58V	0.178442	0.157846	-0.0372693	0.0989521	0.0123944	0.0610569	-0.0159482	0.0225727	0.0250315	-0.00532032	-0.0131517	0.0344889	0.0673007	-0.0959564	-0.0544919	-0.0771854	0.0145541	0.020421	0.0234718	0.0320697	0.0215985	0.122482	-0.0414437	0.0530845	0.024522	0.04763	0.00253933	0.0250133	0.0257867	0.0494067	-0.0534445	-0.00916459	0.0410814	0.115681	0.0255008	0.0696119	0.0243013	-0.0143176	-0.00711969	0.0174867	0.0687606	0.0369566	0.0242768	0.102951	0.0748634	0.0533047	0.133016	0.00987746	0.0212421
P59V	0.0287985	0.0176242	0.038511	0.0473615	-0.0446651	0.0226177	0.0125327	0.0172337	-0.168854	-0.05431	-0.0333622	0.0202157	-0.00964292	-0.0655377	-0.116541	-0.0562426	-0.100717	0.00825411	-0.0533458	-0.0658661	-0.0306948	-0.0245989	0.065496	-0.0648437	0.0199428	-0.0951677	-0.000310527	-0.0118308	-0.0373182	-0.0169463	-0.000308774	-0.0107031	-0.0100745	-0.061653	-0.0602888	-0.038031	0.047361	-0.00294016	-0.0204217	-0.0141188	-0.0452663	-0.0263522	-0.0252754	-0.0740022	-0.0107785	-0.0685226	0.0101826	-0.0171083	-0.0368935
P60V	-0.0015515	-0.0170852	-0.0145881	-0.0608936	-0.0520095	0.0039022	-0.0191597	-0.00680837	-0.0983113	-0.00347825	-0.00644982	0.0697832	0.105176	-0.0275725	-0.0655899	-0.0653158	-0.00977406	-0.0626131	-0.0109864	0.0494322	0.00325842	0.034526	0.0434982	0.101878	0.0191457	0.0619302	-0.0894791	-0.073876	-0.0555387	-0.0493018	-0.0829908	-0.0809113	-0.102908	-0.0202163	-0.0724808	-0.0803176	-0.055441	-0.00589685	-0.00856626	-0.0547287	-0.00547239	-0.0615566	-0.0404661	-0.059357	0.0337029	-0.0456468	0.0214745	-0.0195648	0.034726
P61V	0.0326502	0.0180332	0.00637495	0.018721	0.0376348	0.0174408	-0.00131821	0.00724196	0.0640573	-0.00244445	0.0263031	-0.0110406	0.0257581	-0.00023941	0.0217823	0.0218124	0.0209468	0.0337443	-0.0447994	-0.0337147	-0.0130212	-0.0858411	-0.0104866	0.027859	-0.0138432	0.0223016	-0.000650067	0.0343179	0.0530182	0.0756532	0.0292426	0.055285	0.0336888	0.0981186	0.0161821	0.0301372	-0.00295539	0.0334593	-0.00259125	0.0830813	0.0303287	0.0440752	0.0410944	0.112211	0.0775018	0.0837824	-0.00651701	0.0867559	-0.0389362
P62V	0.000927711	-0.00257612	-0.0399926	-0.0555179	-0.0101507	0.0136898	-0.00449532	0.00412643	0.0449971	-0.0394542	-0.0468889	0.00898697	-0.0128289	-0.0527654	0.00325918	-0.0403284	0.0492039	0.00113514	-0.0225774	0.00741078	0.0111281	0.0335268	-0.0685035	0.0185718	-0.0319565	-0.00864843	-0.00105286	-0.0363434	-0.0334095	0.00781247	0.0004618	-0.0103131	-0.0514919	0.0362875	0.00708529	0.0677286	0.0122057	0.0240894	0.00496558	-0.000511181	-0.00110602	0.0342987	-0.0271117	0.0216017	-0.000253086	0.00687845	-0.0580526	0.180336	0.0499829
P63V	-0.00321748	0.00355895	0.0434912	0.0439806	0.0210037	-0.000592793	0.0196857	0.0115111	0.0932058	0.0425546	-0.0237335	-0.0521653	-0.121186	-0.0215464	-0.021861	0.0160321	0.00638204	0.0253419	-0.0309166	0.0314874	-0.0422096	-0.017503	-0.023372	0.0277579	-0.0318441	-0.00372775	0.0242274	0.0137809	0.0281914	0.0155074	-0.00984896	-0.00652159	0.0529615	0.0737008	0.0642588	0.0776171	0.0488032	0.0421279	0.00967374	0.0165374	0.018336	0.0435428	0.0215096	0.0755239	0.0498151	0.0215938	0.00959665	-0.00209209	0.00675213
P64V	0.0391848	0.0455075	0.0272749	0.0259373	0.020862	0.0176526	0.0185984	0.0221459	0.0162953	-0.00721409	0.047244	-0.0147288	-0.0455372	0.0075081	-0.0175293	0.0166945	0.0989812	0.0174908	-0.0163902	0.0209945	0.0679981	-0.0643907	-0.0649106	-0.0406302	-0.0124325	0.0305895	0.00262123	0.026205	0.0535057	0.00515461	0.0175047	0.0252346	0.0247273	0.0301638	0.0541634	0.0337331	0.0401886	-0.015777	0.0281298	0.0110942	0.00989057	0.0331211	0.00599932	0.0869457	0.0593569	0.0258466	0.0663655	-0.0356878	0.0194984
P65V	-0.0363122	0.00754845	0.0996057	0.0257596	0.0566874	-0.0172109	0.00959533	-0.00350861	0.0217406	0.0183545	0.0810898	0.045576	-0.0147247	0.0690496	0.0360882	0.0150766	0.0226991	0.0370308	-0.0141438	0.074847	0.0590182	0.0176865	-0.0202507	0.0166419	-0.010432	0.000356697	0.0335801	0.00850905	0.0410667	0.0555409	0.0698292	0.0441567	0.0319132	0.0216331	0.0582375	0.0614978	0.065426	0.0206998	0.0422234	0.0211878	-0.0104149	0.0279229	-0.00204837	0.0548883	0.0307998	0.0209129	0.00047994	0.0559471	-0.0469956
P66V	-0.00387293	0.00190562	-0.0631595	0.0317076	0.0146027	-0.040518	0.0112203	-0.0150531	-0.0194612	-0.00556353	0.12139	-0.0372052	0.0441863	-0.00287634	0.0468209	0.0470488	0.0100762	-0.00532042	-0.00549773	0.0234624	0.00539377	0.0290971	-0.0309822	-0.00390955	0.0138509	0.0307328	0.0233353	0.0152821	0.0283647	0.0110351	-0.0233478	0.00991268	0.0460796	-0.0213239	0.00743745	0.0490239	-0.0313608	0.0434834	-0.00633622	0.00853007	0.0104173	0.0263476	-0.00499317	0.11991	-0.0109687	0.0361666	-0.0155102	-0.0501757	-0.0193245
P67V	-0.00258163	-0.0122583	-0.0433695	-0.0314029	-0.0243127	0.100064	0.0266847	0.0686131	0.00191894	-0.0172914	-0.0426893	0.0058381	0.0773939	0.0323643	-0.0246536	-0.0183105	0.0406068	-0.00832971	0.0435103	-0.0343608	-0.016392	-0.0125439	0.0036637	-0.0936891	0.0709513	0.0416015	-0.0194793	-0.0172158	-0.0363418	0.0172052	0.00822972	-0.0135059	-0.0379512	0.00318495	-0.0531866	-0.0379779	-0.046963	-0.0241872	-0.000559657	0.030274	-0.0375239	-0.0320116	-0.011208	-0.0671646	0.00260739	-0.0154786	-0.0245298	0.010932	0.00103686
P68V	0.0543257	0.066189	0.0618864	-0.0411658	0.0406932	0.0141847	0.0846203	0.0593475	-0.00289706	-0.00708304	-0.0172075	-0.0108638	-0.0195814	0.00536998	-0.0107912	-0.0269283	0.00275434	0.0215861	-0.00991431	0.0273177	-0.0386192	0.0729849	-0.035271	0.0244376	0.0723958	0.0452824	-0.024751	-0.0221766	-0.0210215	0.0308375	-0.000212318	0.0120849	0.0241434	0.0134102	0.00513242	0.0102594	0.00336945	0.00292144	0.0507074	0.0208435	-0.00532345	-0.000901249	0.0418198	0.0115705	-0.00559898	0.00689297	0.0413697	-0.0523416	0.0121212
P69V	0.021239	0.0215511	0.0464732	0.0469995	-0.0383927	-0.0121026	0.0122104	-0.00033092	0.0341179	-0.13169	0.0652655	0.0651908	0.00826865	-0.0700425	0.00687702	0.114427	-0.00696026	0.0159698	-0.0282047	-0.0409744	0.0862541	0.0487486	-0.0301079	-0.0312918	0.0916077	-0.0265538	-0.024313	-0.025659	-0.0241387	-0.0309781	-0.0671418	-0.0621528	0.0457637	0.0300021	-0.013716	-0.0361512	-0.0103631	0.0334029	-0.037691	-0.00461587	0.0146067	-0.0208437	-0.0195671	0.0184859	0.0539398	0.00315203	-0.107203	-0.00930435	-0.0130667
P70V	0.112119	0.0932036	0.00850117	-0.0146935	0.0169502	0.0648746	0.00942099	0.040901	-0.0589246	-0.189734	-0.00246395	0.0188061	-0.0136556	0.022799	-0.00778705	-0.0341851	0.0452192	-0.0109412	0.0355349	-0.0213355	0.0270671	-0.0681884	0.0394975	-0.01127	0.0237896	0.0272301	-0.0183895	0.00188445	-0.0129263	0.0126508	0.000883338	0.00124047	-0.035981	-0.0164685	-0.10783	-0.047056	-0.0258665	-0.00248377	0.00435173	0.0285747	0.019186	-0.00931425	0.0173091	-0.0200811	0.00278266	-0.023087	-0.131302	-0.00985448	0.054967
P71V	0.0374002	0.0215575	-0.0230105	-0.00160331	-0.0258465	-0.0118645	-0.00114115	-0.00592695	-0.0662421	0.0086501	-0.0440233	-0.0418745	0.0434719	0.10177	-0.013171	0.0266036	-0.0397872	-0.0168664	-0.00738653	0.0369981	0.00802163	-0.0440204	0.0666668	0.00117878	0.020163	0.00341837	0.0218733	0.0102639	0.0199799	0.0085565	0.0144543	0.000466885	-0.0418348	0.0454492	0.00894406	-0.0170779	-0.017516	0.0149861	0.00959619	0.0077575	-0.000118171	-0.0121337	-0.0168106	0.0671885	0.020181	0.00982983	0.112721	0.018555	0.0307736
P72V	-0.00548661	-0.00616912	-0.0325189	0.00333397	0.00807805	-0.0392911	-0.044677	-0.0444149	-0.0193066	0.0293298	0.00670601	-0.0235786	0.0257412	0.000430406	-0.0180224	-0.0188878	-0.0203495	-0.0458968	-0.00977511	0.00292364	-0.0284472	0.0379848	-0.0550445	-0.00706179	-0.0109031	0.0197788	-0.0301804	0.00392179	0.019088	-0.00102993	-0.0997996	-0.055035	-0.0388642	-0.0473951	-0.0058723	-0.0170095	-0.0196619	0.0326786	-0.0456974	-0.0406108	-0.0293892	-0.0277862	-0.0300654	-0.0241269	0.0040627	-0.0196157	0.0106026	-0.0217942	0.00224382
P73V	0.0626027	0.0518813	0.00962908	0.0107432	-0.00573225	0.0108069	-0.00507325	0.0029428	0.0425965	0.00969067	-0.00834125	0.00628207	0.0280199	-0.0080568	-0.0116177	0.00868955	0.0181631	-0.00370526	0.0155797	-0.0168215	0.0114884	0.0028586	-0.0269577	0.00458634	-0.00871549	0.0188451	0.00747876	-0.00425746	-0.00902727	-0.00372239	0.0143894	-0.00166277	0.00300021	0.0176011	0.0060415	0.0186149	0.00481538	-0.00907051	0.00873453	-0.00768075	0.0222326	-0.005808	0.00212482	0.0117966	0.0259125	0.0049806	0.0187482	0.0361	-0.0294897
P74V	-0.164992	-0.137609	-0.00502674	0.0173101	-0.0116124	-0.0615936	-0.00496023	-0.0364454	0.03191	0.00679538	0.0514504	-0.000235509	0.106594	0.0180135	0.0383892	-0.0526585	-0.0131229	0.0149061	-0.00712189	-0.0629903	-0.0229386	-0.00259262	-0.0700464	-0.0157405	-0.0117293	-0.0488256	0.0368117	0.056112	0.0518041	0.0177124	-0.0144736	-0.010751	-0.0120949	0.0064513	0.0216499	0.0347834	0.00752825	-0.0157152	0.0130578	-0.0120419	0.0157323	0.0509396	0.0260111	0.0239483	-0.00658649	0.080497	-0.00516426	-0.050809	-0.0056703
P75V	0.0547463	0.0518181	0.0597957	0.0238067	0.0270932	-0.000343574	-0.0203811	-0.0120564	-0.0223904	-0.00327571	0.0200508	-0.00693962	0.00853864	0.064975	-0.00255506	-0.0180196	0.0645582	0.0218099	0.00338995	0.0245054	0.0472843	0.0591163	-0.06007	0.00813113	0.00131834	0.0222247	0.0251214	0.0147963	0.0305092	0.015713	0.00587304	-0.0138764	0.0421067	0.0164221	0.0550537	0.0477218	0.0160746	0.0393171	0.0057022	-0.0109294	0.0186981	0.0172678	-0.00146845	-0.0122494	0.0295118	0.0506039	0.0459969	0.0219118	0.0560885
P76V	-0.0256264	-0.0203674	0.0221461	-0.0252305	0.0248617	0.00820868	0.0396054	0.0284831	0.0406301	0.0234934	-0.00406918	-0.029286	-0.00133068	-0.0364836	0.0255852	-0.0152011	-0.00142431	-0.0103697	-0.191758	0.000167728	0.054071	-0.0223624	-0.00738891	-0.0259603	-0.0241243	-0.0227144	-0.032422	0.0365908	0.0296843	-0.0204686	0.00722806	0.0290755	-0.0098854	-0.0153987	0.0250504	0.0226305	0.00455184	0.00617813	-0.00508614	-0.0049184	0.00764489	-0.0105875	-0.0142917	-0.00874341	0.0254859	0.030685	-0.0019441	-0.00830566	-0.0139905
P77V	-0.0350829	-0.0257745	0.0341576	-0.00879645	0.0139998	0.052448	-0.0204746	0.0185256	-0.114336	0.0223997	0.0454792	-0.0124612	-0.0677688	0.0780924	-0.0075474	-0.0236494	0.0101376	0.0120936	0.0345607	0.021785	0.0544816	0.0330654	-0.0190842	-0.0317283	0.0127238	-0.0838582	0.0164724	0.0300921	0.0413165	0.0169893	-0.00558056	-0.00827753	0.0189357	-0.028882	0.0560566	0.0466177	-0.0081691	-0.053246	0.0126838	0.0134652	0.0441166	0.0152727	0.0170033	0.0340524	0.0611847	0.0352438	0.0657058	0.00773072	0.0491337
P78V	0.124824	0.107693	-0.0163804	-0.0333131	-0.0449578	0.0300597	-0.0135707	0.00703462	-0.0496748	-0.0233017	0.0322335	0.0176261	0.0358675	0.0149177	-0.0202962	0.0446616	-0.00822899	0.00958257	-0.00786694	-0.0568056	0.0159367	0.00222763	-0.0570306	-0.00138611	-0.0155201	0.00148763	0.0243756	0.0144348	0.00122615	-0.00678607	-0.0610441	-0.010753	-0.0200962	0.0581111	-0.00761443	0.0145946	-0.00150996	-0.0399603	0.00196972	0.0117776	0.0179661	-0.0146543	-0.00201307	-0.0118802	-0.00741452	0.00719505	-0.0680713	-0.0422277	-0.00187816
P79V	0.171572	0.163564	-0.0426344	0.0330283	-0.0136899	0.0349233	0.0219554	0.0302352	0.0120789	0.0620064	-0.00341331	0.0021713	0.0105524	0.076409	0.006205	0.0489393	0.00976215	0.0238994	0.0112776	0.00096466	0.198803	0.143962	0.00783453	0.0403561	0.0630195	-0.0132948	0.0191328	0.0403046	0.0531644	-0.000896422	0.0176543	0.0122092	0.04782	0.049257	0.0294261	0.0240012	0.0469233	0.0377542	0.0361579	-0.00725362	0.0311991	0.0412084	-0.00505173	-0.0204207	0.0402038	0.0689538	-0.0407357	0.0928361	0.0544021
P80V	-0.0397928	-0.0475804	-0.0191338	0.00969481	0.00087841	-0.0219502	0.00530615	-0.00967784	0.0712052	-0.0847237	0.0671894	0.0383172	0.036182	-0.00607781	0.058157	-0.00484601	-0.0101576	-0.0168227	-0.021589	-0.00432587	-0.0168898	0.0933667	0.0368219	0.027514	-0.049451	-0.0173619	-0.0102527	-0.0332969	-0.0278838	0.0172045	-0.0100207	-0.0392876	0.0171646	-0.0128335	-0.0576992	-0.0783552	-0.0326278	-0.0336629	-0.0116166	-0.0376876	-0.0194812	-0.0308382	-0.0194471	-0.0342433	-0.0173633	0.0251984	0.00395265	0.00996536	-0.0187435
P81V	-0.0091774	-0.031227	-0.0142538	-0.0463871	0.0037187	0.0498435	-0.00849024	0.0214336	0.0445898	-0.105679	-0.0197024	-0.00551531	-0.0197957	-0.0436744	0.0180981	-0.023123	0.0304001	-0.00251217	0.0193871	-0.0177031	0.0127046	0.00625111	0.0484484	0.0281188	-0.000315869	0.0236893	-0.00465887	0.0107849	-0.00509947	-0.0217018	0.0124043	0.00257512	-0.0529416	0.0156497	-0.0563948	-0.00577368	0.0202173	-0.0169433	0.0290588	0.028921	0.0403448	0.00365643	0.0547466	-0.0115832	-0.0265929	0.0162465	-0.0446119	0.0693491	-0.00154333
P82V	-0.00593245	-0.00813313	-0.0429466	-0.063932	-0.0150422	-0.00554996	0.0160833	0.00704931	-0.00189828	-0.0551865	-0.0562004	-0.018493	0.0716953	0.0520608	0.0213457	-0.0358646	0.0132332	0.00764907	0.0409313	0.0228038	-0.0423582	-0.0332774	-0.0148291	-0.000139987	0.0600007	0.0520529	-0.0050552	-0.00149265	-0.0177965	0.0321098	-0.0176287	-0.0140966	-0.0492343	0.01348	-0.043722	-0.01982	-0.0411271	-0.0376988	-0.0127146	-0.0261639	-0.0061744	-0.0363791	0.013054	-0.0585453	-0.0241983	-0.0343594	-0.0107567	-0.0125127	0.0616414
P83V	-0.00432804	-0.00311559	-0.10008	0.0104989	-0.00966469	0.00942515	-0.000188953	0.00397081	0.119445	-0.0912241	0.00776714	0.0902629	-0.053264	-0.0971722	0.00232063	-0.0862004	-0.0626497	-0.00565003	-0.0274664	-0.0261957	0.0545707	0.0703159	0.0115747	0.0892654	-0.00029571	-0.0474681	-0.00271158	-0.0194881	-0.024965	-0.026516	-0.0241604	-0.0419343	0.0187048	-0.0571045	-0.0848325	-0.0400053	-0.0151465	0.0353221	0.0360041	-0.0410483	-0.041706	-0.0261921	-0.0336223	-0.102199	-0.020144	-0.0353226	-0.0208956	-0.0782689	0.0135323
P84V	0.0168796	0.0203977	0.0791462	-0.0133895	0.0467207	0.0272572	0.00745184	0.0190365	0.00929277	0.060634	0.00872786	0.00923007	-0.0155033	-0.0215962	0.0676353	0.0479024	0.0315922	0.0257375	-0.00871716	0.0314564	-0.0346539	-0.00547623	0.060753	0.00204884	-0.0420027	-0.00923052	-0.0117381	-0.00443848	0.00442187	-0.00390204	0.0434672	0.0184846	0.0318376	0.0743038	0.0780028	0.024912	0.0336078	0.00951186	0.0162335	0.0319259	0.00567435	0.0489134	0.0373266	0.0269036	0.036032	0.00107834	0.0943672	0.0158045	-0.0227754
P85V	0.0755863	0.0533114	-0.013787	0.0100685	0.0389841	0.0295993	0.026242	0.0304505	0.0538664	-0.0491112	-0.0615857	-0.00826167	0.0423947	-0.00446564	0.0745572	0.0336727	-0.00741333	-0.00284056	0.00167355	0.0239298	0.0248072	-0.0195137	0.174622	0.00641712	-0.0253952	-0.0081011	0.00659467	-0.00345887	0.00141279	-0.0141059	0.0126019	0.0189795	-0.00928235	-0.018521	-0.00134704	0.0673243	0.00793731	-0.00377669	-0.0146459	0.0151057	0.0219258	0.0275309	0.0410077	-0.0128535	-0.00621799	-0.00850922	0.0309877	-0.060399	-0.0602316
P86V	0.0126553	0.0211089	0.0956367	-0.069301	-0.03548	0.0173569	-0.0196941	-0.00105073	0.0560319	-0.0614593	-0.0601605	0.00140613	-0.0132483	-0.0104411	-0.0241497	-0.008973	-0.0548329	-0.0425823	-0.0109893	-0.0637643	-0.035455	-0.0650966	0.00312446	0.00461397	-0.00232131	-0.0559137	-0.00976756	-0.0169112	-0.0175892	-0.041094	-0.0176573	-0.0363334	-0.0634141	0.00916633	-0.0549414	-0.0657228	-0.0819248	-0.0365946	-0.0444176	-0.0293287	-0.00712189	-0.0207516	-0.014332	0.0172422	-0.0241069	-0.0156904	-0.0544407	0.00703435	-0.0567884
P87V	0.0663212	0.065712	0.0668077	-0.00134006	-0.00729939	-0.0212106	-0.0161433	-0.0201716	0.00958167	-0.00983466	-0.0208141	-0.0231781	-0.0513839	-0.0136069	-0.0024766	-0.0685701	-0.00769448	-0.0112248	-0.000635506	0.0176322	-0.0124854	-0.0966338	-0.013836	0.0130575	0.000673914	0.0649881	0.0314722	0.00997377	0.0136369	0.00852424	-0.0107361	0.0100891	-0.0211288	-0.0375535	0.00422144	-0.000986074	0.0586099	0.0155606	0.0556401	-0.0166291	0.0450264	0.0108397	-0.00313446	-0.00826784	0.0312062	0.0372512	0.0800594	-0.0433956	0.0104773
P88V	-0.020071	-0.0304012	0.132974	-0.00267916	-0.0763622	-0.0417826	-0.0218788	-0.0349025	-0.0443606	-0.0571844	-0.00026541	-0.0288998	0.000753052	0.0893383	-0.0391562	-0.062579	-0.0180397	-0.0400966	-0.0376563	-0.0638361	-0.00983011	-0.00732929	-0.0326502	-0.0323817	-0.00750365	-0.0443644	0.0976824	0.0466649	0.0493378	-0.0225511	0.0285661	0.0375665	0.0532117	-0.0155561	0.00879477	0.0228853	0.020015	0.0295718	0.00752189	0.0143095	0.0158617	0.00329346	0.00177347	0.0238289	0.018075	0.0234348	-0.019192	0.0289457	0.0310344
P89V	-0.169004	-0.164195	0.00570307	0.0170347	-0.0105677	-0.0488063	0.025739	-0.010991	0.114535	0.000755565	0.080436	-0.00760447	0.0404402	0.0372058	0.0216103	-0.0198307	0.0165593	-0.00389419	-0.00268041	0.00178549	0.0134823	0.0160957	-0.00646722	-0.0683147	-0.0126404	-0.00633857	0.0171313	0.0313309	0.0314679	0.00305463	-0.0183866	0.00609706	-0.0107628	-0.0668278	0.0020459	-0.0224985	0.0156946	-0.0012414	0.0121429	-0.022479	-0.0149333	0.0262928	0.0145481	-0.0265152	-0.071767	-0.00378302	0.0487686	0.00476635	0.0427932
P90V	-0.133002	-0.128324	-0.0178381	0.0105069	-0.0182147	-0.0346038	-0.0405826	-0.0417277	-0.0873801	0.0764599	-0.0177379	-0.0113194	-0.0236689	-0.0091382	-0.0250894	0.0323905	0.0077932	-0.0118582	-0.0207961	0.00155536	0.00904607	-0.056288	0.0825358	-0.0397666	-0.0455721	-0.00791084	0.0114206	-0.0110054	-0.0121154	0.00346816	0.000354077	-0.0287582	-0.0627811	-0.0226094	0.0146243	-0.0144676	-0.0188359	-0.0287513	-0.0173856	-0.0527594	-0.012431	0.0122467	0.00787411	-0.0142423	-0.0311437	0.00182386	0.0113964	0.00463831	-0.0286252
P91V	0.0159581	0.0122992	0.0173958	-0.0322491	-0.000690304	0.00646829	0.0189904	0.0144736	0.0613963	0.00327369	0.0313303	0.05733	-0.0139728	0.0116844	0.0543732	-0.0100889	-0.0239235	0.00823356	-0.00574075	0.0112261	0.0418669	-0.0604498	-0.0133708	0.087079	-0.0110392	-0.0108512	0.00533526	0.0138463	0.0300512	-0.0175918	0.0346755	0.000648294	-0.0279582	0.0578754	0.0539331	0.0223584	0.0206362	0.0151984	0.0227638	0.0131735	0.0137692	-0.0110336	-0.0179228	0.0340908	0.0102475	-0.0198529	0.0563974	0.105837	0.00779893
P92V	0.015593	0.0276877	0.00222762	-0.0155558	-0.0214686	-0.000451466	-0.0231206	-0.0135479	-0.0405013	-0.0377932	-0.0495529	-0.00884449	0.00347787	-0.0136163	-0.0368399	0.0187897	-0.0233146	-0.00978119	0.0196393	-0.0176034	-0.0204094	-0.122215	-0.0302621	-0.00502214	-0.00120994	0.0115093	0.00268785	0.00239678	-0.00623858	-0.0357299	-0.020073	-0.00397109	-0.0535855	0.0532688	-0.0255362	0.0219214	0.0203768	0.0437491	-0.0334489	0.0141326	-0.037672	0.00883217	-0.00540399	0.0636768	-0.0015423	0.00308489	-0.00316641	-0.021278	-0.03201
P93V	-0.0467738	-0.0555122	-0.138257	0.00604519	-0.00449861	0.0286915	0.0146007	0.0231106	-0.0200311	0.0132018	0.0411088	0.0226081	-0.0537517	-0.0433418	-0.112498	0.0297449	0.0344979	-0.00969696	-0.042769	-0.00882334	-0.0525358	0.0200253	0.0382271	0.0656742	-0.0448997	0.0173607	0.00323514	-0.0155178	0.00671975	0.00777339	0.0447741	0.0258546	-0.00135371	-0.0238164	0.00275155	-0.0102184	-0.0341873	0.026576	-0.0276366	-0.00228876	0.010576	0.0377377	0.0152291	0.0414527	0.0180453	0.0698948	-0.0515954	0.0380484	-0.101103
P94V	-0.00674594	0.0103181	0.0567796	0.0384749	0.030999	-0.0150048	0.00124708	-0.00506804	-0.0339683	0.0474167	0.0677335	-0.0031407	0.050719	0.0468669	0.0437568	0.0540029	-0.0188341	0.0153078	-0.00649674	0.0327646	0.0668502	-0.0118036	-0.0692867	0.00860508	-0.0617513	-0.0231892	0.0344442	0.020792	0.0276143	0.00491662	-0.00352942	0.00637479	0.0317001	0.0675026	0.0619304	0.0541051	0.0480284	0.0279835	0.00673987	0.0283974	0.0196358	0.00429237	-0.0210515	0.0334584	0.0305316	0.0358887	-0.0226112	-0.00238154	-0.0239359
P95V	-0.084132	-0.0672794	0.0288244	-0.019091	0.00218783	-0.060889	-0.00896959	-0.037781	-0.0359416	0.013022	-0.00869519	0.0235637	-0.146977	0.0461231	-0.0436704	0.0385113	-0.0159498	-0.0192014	-0.0310207	0.00401861	0.0826612	0.000718075	0.0502092	0.0516935	0.00725532	0.000580045	-0.00387259	-0.00193118	0.00691399	-0.0182859	-0.0548534	0.0121531	-0.0270864	0.0261597	0.012146	0.00597835	-0.00729211	-0.00716916	-0.0103301	-0.00679621	-0.0275835	0.0175932	0.0135585	0.0196114	0.0224467	0.019981	-0.072934	-0.0533635	-0.0241204
P96V	0.0958386	0.0965653	-0.0488603	0.037837	-0.0239499	-0.0178694	0.0191475	0.000842154	0.085976	0.0554988	0.00540031	0.0343721	0.0653663	0.00725441	0.0601852	-0.0403565	-0.00685618	-0.0170825	-0.017189	-0.0198621	-0.0159128	-0.0651504	0.00300894	-0.0056143	0.0411355	-0.00398079	0.0260371	0.00891493	0.0261183	-0.00205319	0.0079248	-0.00372899	-0.00123775	-0.0403005	0.0454749	0.0155572	0.0195791	0.00785002	-0.00746122	-0.0149974	0.033104	0.0135207	0.00255826	-0.00851092	-0.0133129	-0.0310809	0.0232209	0.0440168	-0.0439382
P97V	0.0357399	0.0283349	-0.0951463	0.0376333	0.0242705	-0.00938855	-0.014463	-0.0122035	-0.0880892	0.0168339	0.0504688	-0.0103889	0.012644	-0.0186336	-0.0437707	-0.0561787	-0.0263094	0.0147181	-0.0352124	0.0190812	-0.108385	-0.0210129	0.0278765	-0.0359071	-0.0314565	-0.0302603	0.0221888	0.00574479	0.0141242	-0.0277027	0.017282	-0.00530589	-0.0286776	-0.0296469	0.0268	0.0455884	-0.0112673	-0.0627213	-0.0889744	-0.0408366	0.00217955	0.0121848	-0.000791951	-0.0339284	-0.00125445	-0.00464728	-0.123229	-0.00902174	0.0394683
P98V	0.0798356	0.0774121	0.0736817	0.0112898	-0.00354016	0.00414444	0.00986924	0.00766455	0.0406429	0.0321403	0.0465916	-0.0015398	-0.0301594	-0.0185591	0.0192139	0.103174	0.0290857	0.0613615	0.016757	0.0281952	0.0442372	0.0856636	0.0720859	0.029055	0.00431633	0.0238014	0.0259955	0.0102239	0.0206202	0.0689546	0.0109045	-0.0113072	0.0524366	0.0430875	0.0307378	0.0179735	-0.00828841	0.0010798	-0.00813419	0.0132715	0.0483881	0.0526852	0.040725	-0.00818532	0.0350641	0.0355322	-0.0301115	0.0134343	0.052307
P99V	-0.0282458	-0.0403331	0.0103719	0.00700916	-0.00867483	0.001059	-0.0234593	-0.0127435	-0.0298675	0.0130127	0.0122487	-0.0323514	-0.0237556	-0.00998021	-0.0291595	-0.0027974	-0.0122186	-0.0351892	-0.0459735	-0.0470461	-0.1219	0.131505	0.0177911	-0.0111622	0.0152296	0.0038376	-0.000493462	0.0219985	0.0168319	0.00590201	0.00905702	-0.00442541	0.0303821	-0.00935725	-0.0148823	-0.0371965	-0.0608252	-0.0642996	-0.039605	-0.0219176	-0.0113977	-0.00602934	0.00867713	0.00738114	-0.00491875	0.00107254	-0.0704522	0.0146863	0.0309456
P100V	0.000154802	-0.00399725	0.0106539	-0.0112021	0.0203268	0.0300693	-0.00185882	0.0144943	-0.0198631	-0.0451354	0.0405408	-0.0171582	-0.0412565	-0.0451243	0.0278834	0.0052418	0.0117992	0.0275449	0.0125541	0.0241171	0.0980515	0.00956673	-0.0439109	0.0217751	0.00789616	0.0149179	0.0611418	0.0115483	0.0183986	-0.00152614	0.0139035	0.0146245	0.03218	0.0318416	-0.00321857	0.0209691	0.0150654	-0.00359013	-0.000726898	-0.0189493	0.0217073	0.0115627	0.0156772	-0.0097583	0.00684032	-0.0100185	0.0836241	-0.0198835	-0.000980007
P101V	-0.05797	-0.0640218	0.0112322	0.0740605	0.063831	0.0269988	0.0151139	0.0223378	0.0178268	-0.136061	-0.0551422	0.0227093	-0.0387301	0.0513919	0.023874	-0.0901329	0.0156347	0.0410099	0.0269652	0.0261606	-0.00422529	-0.130265	-0.112027	-0.00810462	-0.0162836	-0.057333	0.00187523	-0.00879924	-0.00351694	0.0153722	0.0443753	0.0124348	-0.0309166	-0.033299	-0.0278535	0.0456376	0.0238272	0.015932	0.0167186	0.0143548	0.044117	0.0137374	0.0104332	-0.0202688	0.00589711	0.0302338	0.0705867	0.0350163	0.0088654
P102V	0.0634524	0.0447451	-0.062744	-0.0288585	-0.0303817	0.00672209	-0.022449	-0.00958216	-0.0421353	-0.0345029	0.0308563	0.0155818	-0.119212	-0.0262832	0.0515022	0.00718647	0.0240008	0.0269401	-0.0158897	-0.0259768	0.0538899	-0.0496738	0.0853117	-0.0106352	0.00123548	-0.050641	0.0284324	0.0280044	0.0226908	0.0455422	0.0149127	0.0358731	0.038608	0.0797165	0.0327794	-0.0070985	0.021473	0.0197519	-0.00202549	0.0277231	0.0149308	0.0103503	0.0329495	0.0249585	0.00462713	0.0150885	-0.0323763	-0.0175225	0.0115449
P103V	0.0229666	0.0332936	-0.0243127	0.0244217	0.00368153	-0.0430113	-0.0270102	-0.0387666	0.0403353	0.0156212	0.0305854	-0.0341397	-0.0246757	-0.0225256	0.0181841	0.0298553	-0.0788861	-0.0197455	-0.00356319	0.0259886	-0.036799	-0.090625	0.015935	-0.0080077	-0.032239	-0.0199809	-0.00294994	0.00548046	0.0030152	-0.0333736	0.00534196	-0.00646531	-0.0248263	0.0183739	-0.00428155	-0.0139989	-0.0380253	-0.00672864	0.0143521	-0.00475033	-0.0333581	-0.0256481	-0.0290645	-0.000772824	9.58e-05	-0.0805017	0.0494917	0.0658412	-0.0175865
P104V	0.0294255	0.0260849	-0.0176928	0.0146454	0.0277339	0.0403421	0.047192	0.049679	0.0534966	0.0493954	0.081185	0.0723556	-0.12824	-0.0155124	0.0318814	0.0354708	-0.0344314	0.0243559	-0.00380988	0.00255866	0.0351809	-0.00519835	-0.0153114	0.0265114	0.0154012	0.00256034	-0.00369366	0.000361859	0.00382165	-0.000630303	0.00768224	0.0284045	-0.0249478	-0.00425609	0.027706	-0.0168149	0.0126545	-0.0168796	-0.0323417	0.000225514	0.0201452	-0.00394432	0.0315499	0.0492293	-0.0165716	-0.0118998	-0.0613334	0.000405171	0.0176327
P105V	-0.0916676	-0.085132	0.115937	-0.0211405	-0.0269999	0.00628393	0.0231432	0.0148185	0.114358	0.02032	-0.0516985	0.0143145	0.0102644	-0.0290547	0.0690688	-0.0736566	0.020711	0.00621817	-0.0325035	-0.00752489	-0.0992786	-0.0452986	0.075499	0.047764	-0.00470157	0.0138189	-0.0492929	-0.025037	-0.0131232	0.0352343	-0.00135891	-0.0135292	0.0236759	0.0138347	0.0181942	0.00835865	-0.00796622	-0.0138381	-0.00179971	0.0152018	-0.0115627	-0.00273228	0.0268787	-0.0607715	0.0237808	0.0311922	0.0102233	0.0118952	0.0691527
P106V	0.140995	0.138533	-0.0555168	-0.0361166	-0.00732904	0.0259793	0.0159567	0.0243659	-0.0380522	-0.0379671	0.0535995	0.0189964	0.0861124	-0.0682778	0.0219067	-0.0260451	0.011048	0.0160599	-0.0339864	-0.00510809	0.0362137	0.0316217	0.0377656	0.0253934	0.00270573	0.058305	-0.0306386	-0.000475027	0.00346589	-0.0255702	-0.0111539	0.0142731	0.0225111	0.0121252	-0.00810561	0.0246706	0.0317281	0.0496907	0.0550371	0.00174887	0.00506347	0.0298598	0.0158047	0.00133374	0.0154483	0.0495447	0.06601	-0.0130411	-0.0296279
P107V	0.109405	0.103205	0.00697958	0.0433622	0.0186283	0.0705824	0.0593004	0.0720048	0.0929908	0.122184	-0.0312564	0.000988395	0.109191	-0.0207697	0.0851887	0.0348445	0.0635916	0.0629042	0.0202373	0.0332088	0.00647427	-0.0280926	0.0357589	0.0166608	0.00746864	0.0689796	0.031862	-0.00349954	-0.00903837	0.0471345	-0.00705547	0.0235064	0.00337803	0.0153205	0.0223719	0.000870231	0.0220331	-0.0131516	-0.0264756	0.015105	0.057931	0.030463	0.00579496	0.0116378	0.00625814	0.0305581	-0.0383488	-0.0578679	0.0521548
P108V	0.0271516	0.0173193	-0.0378008	-0.0142002	-0.0104498	0.0299936	0.0371914	0.0374705	0.0428369	-0.00572543	-0.0526627	-0.0341294	-0.0049879	-0.00848051	0.0622613	0.0454026	0.0171279	-0.00421412	-0.0163027	-0.00185059	0.0329859	-0.00511335	0.0445776	-0.00946633	-0.0117742	-0.00357	-0.00448397	-0.00121436	-0.00330254	0.0508499	0.0260679	0.0167554	0.0582032	0.074748	-0.000872909	-0.0140348	0.0261724	-0.00131226	0.0192713	0.0378725	0.0104492	-0.0327883	-0.00662946	0.0368508	0.00760721	-0.0205741	0.0314744	-0.000958935	0.013321
P109V	0.0222901	0.0164189	0.16209	-0.00276468	0.00359673	-0.0255534	-0.0602837	-0.0471008	-0.0849889	-0.0891259	0.0367887	-0.00423875	0.144937	0.0286591	-0.0990744	-0.0722446	0.0216331	-0.0227734	0.0176479	0.00739795	0.0423377	-0.0589737	0.0806245	0.0169429	-0.00849559	-0.000571272	0.0120886	0.0222672	0.0221158	-0.011741	0.00564872	-0.0187831	0.00791618	-0.0254226	-0.00596292	0.0137828	0.0229326	0.0189346	-0.00726168	-0.0167336	-0.0192338	0.000630236	-0.00752224	-0.0159636	0.0241563	-0.0319498	-0.0361041	0.00746404	-0.0566794
P110V	0.0310482	0.00483484	-0.0290471	0.0367514	0.00279662	0.0402607	0.0155625	0.03057	0.107751	0.0426616	-0.0577847	-0.040799	0.0613737	0.0112906	0.0149635	-0.0249651	0.0536437	0.0228177	-0.00817997	-0.0106492	-0.0762997	-0.0677596	0.0296213	-0.0155435	0.0147301	-0.0148887	0.0452901	0.0266795	0.0128496	0.0124848	0.0560431	0.0326054	-0.00671286	0.0310032	0.0318664	0.0429963	-0.00628954	0.00620944	-0.000237678	-0.000442127	0.0182364	0.001214	0.00794417	-0.0254449	-0.0327187	-0.0110662	0.0336223	0.0465876	-0.0124789
P111V	0.0541772	0.0292436	-0.0526828	-0.062735	-0.0274164	-0.0439641	-0.0249859	-0.0376426	-0.0232357	-0.0953961	0.0214894	0.0133409	-0.0940637	0.00823287	0.0492646	-0.010679	0.00725733	-0.0198365	0.00102451	-0.0147069	-0.19652	-0.0125797	0.0785202	0.0329398	0.00328422	-0.0121685	0.0183424	0.0214398	0.0165836	-0.000627211	-0.00586995	0.0138806	-0.0563675	-0.0402014	-0.0348261	0.00716855	-0.0471068	-0.00724514	-0.00477772	-0.00108744	0.0399795	-0.00800457	-0.000881594	0.0156903	-0.0263471	-0.00513719	0.0031897	0.0179993	0.0135367
P112V	0.0616802	0.0609369	0.000518092	0.00564437	-0.0299435	-0.0214892	-0.0168144	-0.0209777	0.0312576	0.0567076	-0.0076543	-0.00818048	-0.0211938	0.0394421	-0.0550235	-0.0429139	-0.0291509	-0.0389021	-0.012766	-0.0507394	-0.0278182	-0.0106315	0.162993	-0.0485198	-0.00846854	-0.0280081	0.0341244	0.0400927	0.0191507	0.0306928	0.00432624	0.0189379	-0.0037331	0.0182221	0.00964368	0.0403883	-0.00162293	0.0247248	0.0141432	0.0111659	-0.0244348	0.00797514	-0.0134156	0.0573246	0.05511	-0.0182994	-0.0331801	-0.0021551	-0.0224182
P113V	0.0931249	0.0727263	-0.0293523	-0.041167	0.00877168	0.00605256	0.010929	0.00922425	0.0930028	-0.000923165	0.0428355	-0.0393219	-0.0239599	0.00507119	-0.0016601	0.0431774	-0.00751113	-0.0100939	0.0311642	0.0181746	0.0339971	0.0953181	0.037575	-0.068197	0.00546453	-0.00901802	-0.0106536	0.000116214	-0.00273326	-0.00932034	-0.0128316	-0.0047768	-0.0130146	0.00576142	-0.0296164	0.0140327	0.0138798	-0.0646788	-0.0166681	-0.0237993	-0.0051886	-0.0131696	-0.00720949	0.0237525	-0.0126278	0.00914757	0.0335327	-0.0327021	-0.0509226
P114V	-0.0166675	-0.01762	3.06e-05	0.00597017	-0.0203093	-0.0332444	-0.0221052	-0.0307935	-0.0355466	0.00810514	-0.0312632	-0.0567135	-0.0469737	0.0447049	-0.0872244	0.0420848	-0.0237601	-0.0335498	0.0119808	-0.0360624	0.0339617	-0.0164335	-0.0162431	0.026305	-0.00653145	-0.00424043	-0.00594429	0.00285819	-0.0016195	-0.0286004	-0.0259241	-0.010574	0.01223	0.0396099	-0.00312146	-0.04602	0.0122762	-0.0164209	-0.00534204	0.016112	-0.00141091	-0.0257161	-0.0162752	-0.000961113	-0.0466181	-0.0293244	-0.0806528	-0.00955081	0.0082757
P115V	-0.149887	-0.130455	-0.0268669	0.0493154	0.0487464	0.0488433	0.0443419	0.0512743	-0.0362492	0.00696706	-0.0567141	-0.0324533	0.00874423	-0.0645283	-0.0198815	0.0602331	0.0248703	0.0586084	-0.0127969	0.00808645	0.0726346	-0.0956911	0.0705963	-0.0654747	-0.00844008	0.0277994	-0.102294	-0.0414321	-0.054911	-0.00684698	-0.0385242	-0.0184191	-0.0447902	-0.0474675	-0.0177626	0.00424806	-0.0248671	-0.0278305	0.0150672	0.0341819	-0.0381684	0.0057099	0.0200576	-0.0377086	-0.00749208	-0.000109595	-0.0419586	-0.038196	0.076359
P116V	0.053589	0.0467046	-0.0285189	-0.0573513	-0.0232477	-0.0346145	-0.0206244	-0.0302017	0.0380215	0.107054	-0.0500943	-0.0135797	-0.00575231	-0.00419543	0.0309026	-0.00983016	-0.0282857	-0.0384514	0.0142267	-0.00418725	0.0033113	-0.0316727	0.0729268	9.62e-05	-0.0169252	-0.0490208	0.026768	-0.00366727	-0.00873239	-0.0387611	0.0128265	-0.0177664	-0.0471071	0.0312337	0.00700271	0.0292004	0.00990485	0.0196794	-0.0161013	-0.0298724	0.00173263	0.00103369	-0.00686879	-0.0261329	0.0463904	0.0164191	-0.0469468	0.0153919	-0.0147179
P117V	-0.00172765	0.00406776	-0.027756	0.0201534	0.0194316	-0.00145647	-0.0326767	-0.0184048	-0.0674907	0.0206368	0.0262489	0.00344712	-0.00448337	-0.0421276	-0.0605843	-0.0228632	-0.0152697	-0.0292337	0.00943593	-0.0088986	-0.0872375	-0.0360258	0.00902882	0.00847213	-0.0123568	0.0160802	-0.0457147	-0.0299888	-0.0361174	-0.0289045	-0.0178448	-0.0340386	-0.0419054	0.0047841	-0.027517	-0.00438511	-0.0172121	-0.0320066	-0.0102372	-0.013229	-0.0341018	-0.0383593	-0.0129111	-0.0206652	-0.016196	-0.0492541	0.0660244	0.00196085	-0.0274368
P118V	-0.00925098	-0.015805	-0.103421	0.026026	0.0287719	0.00207467	-0.00566905	-0.0018248	0.0630319	-0.00409926	-0.00311274	-0.0484164	0.0027111	0.000130517	-0.012841	-0.0704586	-0.0136356	-0.0148283	-0.0212303	-0.010484	-0.104268	0.0218402	-0.0109648	0.0156886	-0.0109961	0.0179961	-0.036373	-0.0696907	-0.0762677	-0.0546856	0.0247363	-0.0274363	0.0335668	-0.062464	-0.0220613	-0.0109113	-0.0173381	-0.0137451	-0.00525668	-0.0501061	-0.0598196	-0.0205011	-0.0363679	-0.0367076	-0.0421692	-0.0427669	0.0307637	0.031058	0.0121067
[truncated: 321 more columns]

## Sheet: RV
index	P1V	P2V	P3V	P4V	P5V	P6V	P7V	P8V	P9V	P10V	P11V	P12V	P13V	P14V	P15V	P16V	P17V	P18V	P19V	P20V	P21V	P22V	P23V	P24V	P25V	P26V	P27V	P28V	P29V	P30V	P31V	P32V	P33V	P34V	P35V	P36V	P37V	P38V	P39V	P40V	P41V	P42V	P43V	P44V	P45V	P46V	P47V	P48V	P49V
NAT2	-0.00198644	0.0053305	-0.000952563	-0.00218285	0.000275253	0.00559001	-0.00666361	-0.00332436	-0.00121839	-0.00550612	-0.0010569	-0.00348548	0.00491454	0.00542694	-0.00918203	-0.00669288	-0.010163	0.00370848	-0.000288891	0.00775688	0.00152269	0.00289776	-0.000582727	0.000515132	-0.00846641	-0.00623173	-4.53e-05	-0.000151013	-0.00253518	0.00231652	-0.00388768	0.00683525	-0.0021151	0.00922393	-0.00292123	0.00788771	-0.0106827	-0.00580919	-0.00452051	0.00154952	-0.00140566	-0.00191755	0.0118511	-0.00417637	-0.00307846	0.0105717	-0.00265648	-0.00701363	0.00490947
ADA	-0.0002102	-0.00422329	0.000848251	0.000244132	0.000343632	-0.00248577	0.0143384	-0.00926504	0.00810419	0.00343055	0.00405908	0.00372195	0.00346998	-0.00318242	0.000615922	0.00236485	-0.00721763	0.00699294	0.000292181	0.000816049	0.00418162	0.00495289	0.0128013	-0.00747548	-0.00213571	0.00573237	-0.00169304	-0.000171564	0.001811	0.00500055	-0.00250938	-0.0213926	0.0102023	0.00483044	-0.000926549	0.000596262	-0.0096487	0.0137468	-0.0242693	0.0115604	-0.0108368	0.000706771	-0.00923475	0.000259311	9.1e-05	-0.00705664	0.00228693	0.00173608	0.0144099
CDH2	-0.00225244	-0.00476929	-0.000897595	0.00146317	0.004176	0.00147535	0.00445274	0.00100785	-0.00669365	-0.00441082	0.00195904	7.79e-05	-9.05e-05	-0.00264651	0.00303627	-0.00633025	-0.00141826	-0.00243483	-0.000161502	0.00371945	-0.00582562	0.000931841	0.00304969	0.00109537	-0.00899809	-0.00253947	0.000626692	-0.00488977	-0.00543271	0.00523366	0.00306685	0.000740582	-0.00401133	0.00220735	0.00455329	-0.0078827	0.00288261	-0.0035679	-0.00495978	0.00016283	0.00412739	-0.00640516	0.00348823	0.000107764	-0.00110834	-0.00231267	0.00501232	0.0013768	0.00719484
AKT3	-0.0053223	-0.00253874	-0.00174866	-0.00288051	0.000738861	-0.00667424	-0.00302769	0.00247261	0.00854873	-0.00428696	0.0052139	0.018448	-0.00100473	0.00287989	0.00582199	-0.00429436	0.000433846	-0.00571486	-0.00578079	-0.0041419	0.00597954	-0.00723906	0.00693398	-0.00198725	-0.00199676	0.000209472	-0.00147133	0.0177841	0.0078091	-0.00231694	-0.00585554	0.000522427	-0.00152221	0.00205341	-0.000866329	0.0111439	0.000421719	-0.00306597	0.00742653	-0.00248801	0.000726905	0.00551547	0.00575493	-0.000944749	0.00436027	-0.00334828	0.00441304	-0.000556562	-0.0103229
MED6	-0.00321148	0.00287762	-0.006644	0.0150142	0.0057737	0.00701821	0.00122816	-0.00274246	-0.00105206	-0.00151013	-0.000928263	-0.00661898	0.00102084	0.00226991	0.00503021	-0.00617672	0.00525342	-0.00228621	-0.00018762	-0.00187583	0.000829993	0.00371797	-0.0175684	-0.00652702	0.0038426	-0.0078149	0.0024412	-0.00293419	-0.0196698	0.00149443	0.00474972	0.0106411	0.00821886	0.0261307	0.00861305	0.0081613	0.0082494	-0.00453086	0.019165	0.0090151	0.000871601	0.0043741	-0.0285983	0.0061738	0.0291342	-0.00580458	0.0121564	0.00103364	-0.000424541
NR2E3	0.00420713	0.00619472	0.000826674	0.00296	0.00106327	-0.00118383	0.00579446	-0.00263948	0.00372345	-0.00585923	0.00438618	0.00551931	-0.00665035	-0.00242847	-0.00343555	-0.000998781	-0.00164407	-0.00335514	-4.6e-05	4.6e-05	0.00365933	0.00496911	0.00073256	-0.00597075	0.00698664	-0.00131754	0.000440994	-0.00175758	0.00305923	0.00971209	-0.0154911	-0.000741746	-0.00389963	0.000328557	-0.00579954	0.00917192	0.00427366	0.00266622	0.00196957	-0.00218464	0.000592398	-0.00588178	-0.003311	0.00787287	-0.00182508	-0.00562885	-0.00366799	0.00794845	-0.00830199
NAALAD2	0.00146445	-0.00475926	0.00347117	0.00112604	-0.000162696	0.0113115	-0.0055395	0.000885184	-0.00355652	0.00418297	0.00722827	0.020194	-0.00574588	0.00137618	0.00630471	-0.00969463	0.00595177	0.00349665	0.00444858	-0.00326883	0.00411955	0.00119415	0.00645147	0.00205982	-0.00796646	0.0089189	0.00162632	-0.00103885	-0.00201167	0.00333819	0.000580796	-0.0046041	-0.000710091	-0.0108749	9.27e-05	-0.00271849	0.00375229	-0.00897142	0.00187298	0.0030812	-0.00189734	0.00486847	0.00172346	0.000623194	0.000426342	0.00797646	-0.00251705	-0.00451236	0.00463935
NAALADL1	0.00133662	-0.00255856	-0.00357158	-0.00238192	0.000104148	0.00126465	0.000147696	-0.00627362	0.00243305	0.00539076	0.00174931	0.0148618	0.0025272	0.00403865	-0.000412754	-0.00702114	0.00448226	-0.00511093	-0.00284585	0.00471079	0.000470397	-0.00516106	0.00609863	-0.00452716	-0.00247257	0.00420644	-0.00523964	0.00551727	0.00502733	-0.00405687	-0.00289573	0.00533266	0.00380874	0.00649592	-0.00461936	0.00111615	-0.00290881	0.00045509	0.00631484	-0.00495341	0.00269708	0.00293879	0.00175333	0.00204523	-0.00307174	-0.0031007	0.0062634	-0.00859536	-0.00124019
CDKN2B-AS1	-0.00373007	-0.00326287	0.00141083	-0.00270778	0.00365829	0.00255823	0.00233585	0.000931644	0.00693573	0.0100775	0.00510772	-0.00624807	0.00281262	0.00387555	-0.00048643	0.00431525	-0.00476807	-0.00553564	0.00418304	0.00139504	0.00019962	-0.00384267	0.00624947	0.0040046	-0.0161373	0.00207065	-0.00115707	0.0139923	0.00486348	-0.00149764	0.00626641	-0.00568095	-0.00188171	-0.00711551	-0.00937012	-0.0066284	-0.000349378	-0.00754771	0.00291958	0.0044116	-0.0104057	0.0127438	-0.00139971	0.000987523	0.00163594	-0.0103628	-0.00358108	-0.00222741	-0.00557998
ACOT8	0.00351911	0.00211829	0.00041844	-0.00655968	-0.0024228	7.2e-05	0.00186813	-0.0045518	-0.014802	0.00243878	0.00644676	-0.000865449	-0.00916557	0.00322644	0.0200722	0.00442959	0.000816816	0.00173352	0.00175569	0.00218644	0.0064447	0.000563998	-0.00753008	-0.0109846	0.00543555	0.00634383	-0.00201724	0.00509995	-0.0066648	0.00409131	-0.0024354	-0.00792403	-0.0135172	0.0291887	0.00694801	0.00885115	0.0123948	-0.00287871	-0.0230924	0.0057827	0.00146219	-0.00222709	-0.000753341	0.000555541	-0.00189917	0.00266446	-0.00393077	0.00101714	-0.003621
ABI1	-0.00273875	0.020352	-0.00180668	-0.00126004	0.00457287	0.000168129	0.0058383	-0.00506812	0.0234107	-0.00114347	0.00452228	-0.000655415	0.000334052	-0.00340858	-0.00129726	0.00518564	0.00428812	-0.0107006	0.0156568	0.00108073	0.00068091	-0.00422191	0.00540197	-0.00861451	-0.00236722	0.00990387	0.000329857	-0.00347244	-0.0102583	0.00795727	0.00405163	0.0101202	0.00804935	-0.00502189	0.000716651	-0.00790383	-0.00485281	0.00647531	0.00495223	0.00226983	0.000211652	0.00185803	-0.0146634	0.00523957	0.00271821	0.00192845	0.00681103	0.00295889	-0.000645937
GNPDA1	-0.00921747	0.0129632	-0.0082858	-0.0102898	-0.00302386	0.00342516	-0.0032532	0.0097207	0.00554912	0.00949182	-0.00788473	0.0106557	0.0121972	0.0110488	0.00146611	0.00127258	0.000616677	-0.0206751	-0.00462034	0.00828203	-0.00466994	0.0139968	-0.00148685	-0.0037632	0.00873	0.00100588	0.00142292	0.00611634	0.00497119	-0.00150368	-0.00407665	0.0085723	-0.00213932	0.00346093	-0.00166421	-0.0146675	0.0115193	0.00815388	-0.00499631	0.00536692	-0.0164557	0.00170326	-0.00997718	0.00206574	0.00158347	-0.00314056	0.00310209	-0.00964817	0.011609
ZBTB33	-0.00124278	0.00239422	0.00298468	0.00176492	-0.0057734	-0.000914019	-0.00334576	0.00333618	0.0035657	0.00221997	-0.00199006	-0.016173	-0.00222213	0.00284409	0.000334242	-0.00680121	-0.00342503	2.85e-05	-0.00423773	0.00358354	0.0047405	0.000183092	-0.0075646	-0.00963665	-0.0221228	-0.00285856	0.000969592	0.0118111	-0.0159353	-0.00353092	-0.00206147	-0.0038739	0.00720817	0.0025642	-0.00203145	0.00465216	0.00345491	-0.00366037	0.00352719	-0.000768284	0.0014665	0.00253948	-0.00264334	-0.00739182	-0.00112473	-0.00411292	0.00279843	0.00219558	-0.00243353
CDH3	-0.00471482	0.00276903	0.00360685	0.0316371	0.00293815	-0.011354	-0.0158608	-0.00288626	-0.0133749	-0.000889623	0.00957011	0.00786936	-0.00213795	-0.00133249	-0.00314561	0.0196913	0.00585144	0.00807493	0.0110795	0.012598	0.00519884	0.0098568	-0.00587509	0.00226821	0.00389213	0.00971987	0.00253859	0.0104709	-0.0155779	-0.019371	-0.00850126	-0.00387643	0.00598992	-0.00117303	0.00279981	0.00660751	0.000301932	0.0126624	-0.00156548	0.00372388	-0.0104272	-0.0101496	0.00913545	-0.00165858	0.00190432	-0.0166159	-0.00158414	-0.0118578	0.00785154
TANK	0.00851245	-0.00383487	0.00325237	0.0040086	-0.00645936	-0.00800346	-0.00663459	-0.00215443	0.0170453	-0.00322186	-0.00509101	0.00800592	-0.00280096	-0.00265594	-0.00705336	-0.0129184	-0.00162286	-0.011086	-0.00597919	0.0423704	0.00394863	0.00519221	0.000944848	0.00465825	0.00229021	-0.00329337	-0.000171713	-0.0037317	-0.000451666	0.000559273	0.0113601	0.00574473	0.01397	0.00165565	0.0317749	0.00208619	-0.000987219	0.00758772	-0.0107111	0.00789631	0.00621097	0.00991744	-0.0234832	-0.00274661	0.00221815	-0.00522925	0.00994022	0.00532195	0.000416133
PRO0628	0.00100603	0.00218449	-0.000117512	0.000462756	0.000180885	0.00186679	0.00113456	0.00047881	0.00129607	0.00135451	0.00130419	0.0219036	-0.00449182	-0.00236656	-0.00400982	-0.00154211	0.00539617	0.00403403	0.00111445	0.00216577	0.00598829	-0.000656685	-0.0059169	0.00614158	-0.00583182	0.00204855	0.000298523	0.00371553	-0.00133017	0.00244961	0.00346437	-0.00701538	-0.000688676	0.00974632	-0.00816162	-0.00775784	-0.00327206	-0.0045089	-0.00740474	-0.000217078	-0.00432427	-0.00176975	-0.000305915	-0.00102486	0.00235876	0.00905215	0.00229233	0.00114306	-0.00182569
LOC100127972	0.00242061	-0.000140873	0.00420082	-0.00221608	-0.00133701	0.000926093	-0.00571808	-0.00143787	-0.00251126	0.00844986	-0.00252092	0.00943178	-0.00168914	0.000505874	0.00613058	-0.00075873	-0.00362883	0.000820703	0.000809249	0.0046047	-0.000692107	-0.0018377	-0.00186549	0.00513659	-0.00438351	0.00570465	-0.00481764	-0.00371928	0.00311449	0.00466808	0.00399059	-0.00207018	-0.00105903	-0.00428664	0.00144615	-0.00445097	0.00285602	-0.00531781	0.00288325	-0.00700997	-0.00581657	-0.00646289	-0.0100674	0.00216595	-0.00053089	-0.00762881	0.00519583	-0.00452072	-0.0105457
NA1	-0.00595465	0.00258655	0.0023849	-0.00468643	0.00176636	-0.016713	0.00722645	-0.00258168	-0.00879107	0.00110101	0.00216202	0.00902705	-0.00465069	0.00113767	0.000870629	-0.00034948	-0.000263399	0.00138063	0.00409755	-0.00232944	0.0183435	0.00335376	0.00312147	0.00693361	-0.00477024	0.000546999	0.00325573	-0.00532104	0.00988369	0.00467621	-0.00904854	-0.00155218	-0.00926385	-0.00167043	-0.00415981	-0.00476004	-0.000718908	0.00264492	0.00221265	0.00537041	-0.000325354	-0.0110241	-0.00771218	-0.00219465	0.00343167	-0.0318798	-0.0082941	-0.00105193	0.00467805
SLC2A3P1	0.0106915	0.00625419	-0.00672732	-0.00660628	0.00399547	-0.00220989	0.00483001	0.0526949	0.0142024	-0.00425594	-0.0117374	-0.00191666	-0.000616866	0.000563288	-0.00525634	0.00809266	0.0197442	0.00961808	0.00834981	-0.0010197	-0.00273085	0.00772075	0.00659866	0.00823773	0.00193705	0.00693617	0.00192116	-0.00647998	-0.0166925	0.00294317	0.00602337	0.00715349	-0.0102725	-0.00648918	-0.0063997	-0.00102446	-0.00974546	0.000925203	0.015585	-0.00105552	0.0100589	-0.00500777	0.00872533	-0.000696588	0.00164933	-0.00465078	0.0290883	0.0130515	-0.00139233
LOC100128414	-0.00457446	-0.00348884	-0.0026525	0.00228345	0.00723854	0.0106707	-0.0116646	-0.00887558	0.0173893	0.00473723	0.00126736	-0.00213891	-0.00649779	0.000479662	-0.00417929	0.00102964	0.00442279	0.00619129	-0.00232484	0.00420326	-0.00801047	0.0044786	-0.00746321	-0.00479154	-0.00188717	0.0079397	-0.0103653	0.00258501	0.00530291	-0.00491361	-0.00440325	0.00169404	-0.00825568	0.000335024	-0.00851267	-0.00824455	-0.00279923	-0.00701122	0.0115539	0.00256084	0.00493457	-0.0119243	-0.000234253	8.55e-05	0.0046071	-0.017913	-0.0196818	0.00139342	-0.00470903
NA2	0.00196821	0.0191485	-0.00888816	0.00563901	-0.0275116	0.0114914	0.00974759	0.0167335	-0.0107648	0.00205651	0.0171562	0.00732968	-0.00776997	-0.0153678	0.00520241	-0.0464598	-0.00293626	0.0093255	-0.00547336	-0.00804818	-0.000230746	0.000363433	0.000169738	0.0104306	-0.00895695	0.00293325	-0.00323173	-0.00966353	-0.00505501	-0.0182615	0.00523003	0.0178005	-0.0430683	0.0284166	0.0371911	-0.0065179	0.00412667	-0.00908461	-0.00466188	0.000343533	0.00599587	0.00498489	-0.0030109	-0.0108752	0.0135847	0.016062	0.0072358	0.0010928	0.00594463
NA3	0.00132045	0.000225836	-0.00329755	0.00219514	0.00497807	0.00410199	-0.00594127	0.00436236	0.000132124	0.00880029	0.0135703	0.00568697	0.0124577	-0.00445424	-0.00582395	-0.00908402	-0.00115585	0.0092202	0.00562609	-0.00821014	0.0144693	0.000276049	0.00628008	-0.00659601	-0.00870298	0.00345129	-0.00352318	-0.00390519	0.00918793	0.00333473	-0.00276945	-0.00501046	-0.00264913	-0.0120543	-0.00563091	-0.0104237	-0.00503679	-0.0162009	-0.0114438	0.000792644	-0.00137107	-0.0121438	-0.00309462	0.00887006	0.015381	-0.0223412	-0.0145526	-0.00165704	-0.0101812
KHDC1L	-0.00102066	-0.00231916	-0.002284	-0.000831985	0.00155652	-0.000366004	-0.00329001	0.00833562	-0.00248701	0.00190638	0.00200095	0.0135251	-0.00388357	-0.00457424	0.00407616	-0.000929485	-0.00344883	4.26e-05	-0.00251022	-0.00257378	-0.0036392	-0.00435949	-0.00801295	-0.0067545	-0.0265815	-0.00211066	0.00316849	-0.00308787	0.00691935	-0.00155385	0.00236014	0.00232077	-0.00581811	-0.00358706	-0.00321914	-6.46e-05	-0.00165554	0.00031708	0.00266214	-0.00410546	0.0009973	0.00102297	-0.00771429	0.00249316	-0.00496507	-0.00232833	0.00677601	-0.00279381	-0.00411248
TOPORS-AS1	-0.00677113	0.00369008	-0.00373625	0.00241042	0.00616844	0.00481388	-0.0023969	0.00738423	0.00163714	-0.0013312	0.00798444	0.00207717	0.00580222	0.000797782	0.00787395	-0.00662469	0.000601207	-0.00106101	-0.00319135	0.00574088	3.13e-05	-0.00479554	0.00157193	-0.00145486	8.51e-05	4.15e-05	-0.0013145	0.000240222	0.0052834	-0.00202613	0.00326364	0.0159918	0.000140529	-0.00931684	0.00225837	0.00509522	0.00134476	0.00648504	-0.0101161	0.00889289	0.00199653	0.000188637	-0.0062769	-0.00164285	0.00192157	6.95e-05	-0.000735902	0.000635682	-0.00341184
C1orf68	2.72e-05	-0.00377132	-0.00317706	0.00357409	-0.000532254	-0.00783009	-0.000489013	-0.000824832	-0.00442581	-0.00952179	-0.00313925	-0.00923675	0.00337786	-0.00603775	0.0093048	0.00062813	0.0044281	0.000937593	-0.000916679	-0.0105472	-0.00921079	-0.00268164	-0.0024643	0.0056399	-0.0097682	-0.00580167	0.00407235	0.00321532	0.0101132	-0.0102442	4.56e-05	-0.0135497	0.00967521	-0.0144112	-0.00674801	-0.00812646	0.00192742	-0.00669584	-0.00418828	-0.0016052	-0.00110903	-0.00286709	-0.00507215	0.00177073	0.00111161	-0.00314583	-0.00682889	0.00899951	0.00655739
SMIM10L1	0.00657203	0.00643232	-0.00196928	-0.00522866	0.0107292	0.00363411	-0.000703618	0.00566933	0.0212601	0.00385346	-0.0140417	-0.00376065	0.00778727	-0.0022503	0.00354579	-0.00838528	0.00831381	-0.0052547	-0.00392948	0.00118937	0.00525333	0.0144631	-0.00757399	0.00234326	-0.00187838	-0.00319825	0.00121572	-0.00454302	0.0102199	0.0444937	0.00302758	0.0161888	0.00572706	-0.00763212	-0.0142726	-0.00751477	0.00408447	-0.0132668	-0.00296157	0.00324566	-0.0174391	-0.00209564	-0.0135637	-0.0169708	-0.00204582	0.00464357	0.00323797	9.08e-05	-0.00190367
LOC100129410	0.00688215	-0.00275867	0.00171698	-0.00545019	0.00169183	0.00535408	0.00299622	-0.00481493	-0.0070465	-0.00192845	-0.00771907	-0.00647883	-0.00238484	0.00890056	-0.00329469	0.00220745	-0.00451316	-0.0145464	0.000353238	-0.00180761	-0.00193212	-0.0102673	-0.00250023	-0.00966212	-0.0228471	0.00209086	2.11e-05	0.000875532	0.00318835	-0.0072258	-0.0127218	0.0188598	0.000464168	-0.0121206	0.000138894	0.00376174	0.00863086	0.0134381	0.0113439	0.012392	0.011521	0.0210109	0.00143969	0.00810189	-0.0191197	-0.0345361	0.00700709	0.00512464	-0.00634477
ZNF37BP	-0.00124653	0.0114087	-0.00475405	0.00364751	-0.00723133	0.00182764	0.00599571	-0.00637629	-0.00556968	-0.00997938	0.00241779	0.00502742	-0.00340038	0.00769702	-0.00591422	0.00414245	0.000568273	0.0036892	-0.00368846	0.011102	-0.00120097	-0.00489718	0.00848531	-0.00201553	0.00559477	0.00152483	0.00693897	0.000775932	-0.000363801	0.00947851	0.00566892	-0.00549339	-0.0115813	-0.00284207	-0.00898886	0.0164328	0.00359324	0.0103985	0.00394854	-0.00211885	-0.00589267	-0.00826437	-0.00352627	-0.01466	0.00301746	0.0217366	-0.0249632	0.0196817	0.000903056
LOC100129500	0.00080523	-0.00588609	-0.000310261	0.00178872	0.00221998	-0.00439444	-0.000364092	-0.000835275	-0.0060651	0.00287595	-0.00448792	-0.00247417	4.04e-05	0.00112867	-0.00238058	-0.00685081	0.00026511	0.000279117	0.00229672	0.000490047	-0.00151508	0.000357887	0.000677771	0.000826946	-0.0160398	-0.0017007	-0.00107784	-0.00674001	0.00800789	0.00731223	-0.000660398	-0.00293615	-0.00149205	-0.00250329	-0.00183975	0.00304429	0.00125236	-0.00863039	-0.00333668	0.00303563	0.00139834	-0.00528262	-0.00294465	-0.00143969	0.00282429	-0.0255976	0.00316137	-0.000139479	0.00103409
PP13	-0.00481976	-0.00290866	-0.00562543	0.00456983	-0.00891635	-0.00118264	-0.00646545	0.00882352	0.0110379	-0.00271065	0.0146733	-0.0120292	0.0066553	-0.00494966	0.00713169	0.00833634	0.000842677	0.00286732	0.00476579	-0.0065416	-0.00412058	0.00385514	-0.0122582	-0.0122903	0.00637111	0.00337045	-0.00650895	0.0268856	0.0106913	-0.000192233	-0.00583882	0.0119237	-0.00820075	-0.00978322	-0.00912446	-0.0113409	-0.0122348	0.00622492	0.0103949	-0.00243681	-0.00245824	0.00752567	0.000727196	-0.00101582	0.00424603	-0.00907988	-0.0150171	0.0129532	0.00511762
NA4	-0.00516017	-0.00438404	-0.003756	0.00661713	0.00352845	-0.00457756	-0.0173651	0.0100346	0.000365842	0.0159022	-0.00366053	0.0135677	-0.00723645	-0.0135358	-0.00315703	-0.00916378	-0.00460922	-0.00820204	-0.00608835	0.00601382	-0.00549711	-0.00707141	-0.012015	-0.0151273	-0.0173319	0.00763482	0.00100678	-0.0107977	-0.00537536	2.05e-05	-0.00556239	0.0177508	-0.00500786	-0.0100633	-0.00114816	0.0302387	0.0039292	0.0178629	-0.00318933	-0.00011465	0.00973368	0.0220874	0.00180502	-0.00505284	0.00111948	-0.0117206	-0.0114635	0.00784965	-0.0205815
LOC100129656	-0.000945335	-2.84e-05	0.000559888	-0.0015917	-0.00253833	-0.00263871	0.00640991	0.00230832	-0.00307319	0.000900432	-0.000303055	-0.00048619	0.00179249	-0.000780774	-0.00209852	-0.0035865	0.00118444	0.00133718	0.00209006	-0.003675	0.00408599	0.000550165	-0.00101373	-0.00219294	-0.0068593	-0.00496835	-0.00170315	0.00342018	-0.00221057	0.000689121	0.00167672	-0.00389251	0.00113266	0.00251465	-0.00163561	-0.00196933	-0.00148073	0.00138794	-0.0013851	0.00366645	-0.00334787	0.00285912	-0.00284493	0.00219815	0.000670175	8.8e-05	0.00110627	0.00380661	0.00224245
NA5	0.00211822	-0.00887211	-0.00339526	0.00183771	-0.00403987	0.00513897	0.0088597	0.0539161	-0.000686049	-0.00532066	0.00676644	0.0026267	-0.000212653	-0.0030964	0.0108242	-0.0116076	0.00625572	-0.00453365	0.003138	0.00317102	-0.00324564	0.0178791	0.00339545	-0.00483983	-0.00819275	0.0249343	0.0094351	-0.00319128	0.00551515	-0.0017124	-0.000170134	-0.00852549	-0.0117761	0.00232323	-0.00270732	-0.00575104	0.00441333	0.00553804	-0.00389834	0.0072707	0.0123217	-0.00420778	0.00120551	0.00529061	-0.00920176	0.00179023	-0.00327807	0.00240486	0.00346153
NA6	-0.000277325	0.00173006	0.00272605	0.000110923	-0.00318916	-0.00318368	0.00788595	0.00258898	0.00460748	-0.0230391	-0.00333228	0.0352278	-0.00221739	0.00209594	0.000198019	0.00411383	0.00152027	-0.00183676	0.00277115	0.0081572	-0.00100837	0.00110722	-0.00549373	0.0036288	-0.00417271	0.00306261	0.00345785	-0.00653696	-0.00233383	-0.00382633	0.00508034	0.00289032	0.00402056	0.00219913	0.00448759	0.00147312	0.00139301	0.0107726	0.0123433	-0.00386864	-0.00182998	0.00239023	0.0003145	-0.00159589	0.00607495	0.00405851	-0.00749665	-0.002178	0.00572547
NA7	-0.00203688	-0.000988372	-6.5e-06	0.00168558	-0.00116674	-0.00339648	0.00111689	0.00450837	0.000283141	0.00103206	-0.00307405	0.000986706	0.00114911	-0.00232418	0.00206525	0.00202751	0.00427348	-0.00362561	0.000589955	-0.000130986	-0.0038363	-0.00044376	0.000147923	-0.000285542	-0.00601381	9.52e-05	-0.00113409	0.00657456	-0.00333225	-0.000462887	-0.00298779	-0.00128992	-0.00171102	0.000737692	-0.000531408	0.00415032	-0.0056294	-0.00189569	-0.00523372	-0.00153649	0.00366795	-0.00152016	0.00319375	-0.00264582	0.00860396	0.00617482	-0.00108637	0.00122387	0.00158939
LOC100129973	0.00859242	0.00322913	-0.00545117	0.00193841	0.000417957	0.00156189	0.00561136	0.00359357	-0.00473235	-0.0029993	-0.00216285	0.00394127	0.000564348	-0.00427047	-0.00179349	-0.00146262	0.00218257	0.00446423	-0.000212998	0.000909297	-0.00661569	0.00184808	-0.00668602	-0.00322786	-0.0211022	0.0020818	0.000658571	0.00746548	0.007753	0.00274881	0.00746264	-0.00663203	0.0082799	-0.00268929	0.00402859	-0.00645329	0.00758789	0.00370532	-0.000428386	0.00350496	-3.38e-05	-0.00150346	-0.00870658	0.010899	0.000199454	0.00504615	0.00330611	-0.00575306	-0.00190218
HDAC6	0.00070072	0.00784555	-0.00587245	0.00539185	0.00471305	0.00255858	0.00125256	0.000901431	0.001369	0.000760442	0.00549867	-0.0178298	0.00955975	0.00738531	0.00785095	0.0102977	-0.00405401	0.00196573	0.00719865	-0.000813274	-0.00241012	-0.00268378	0.000670757	-0.00686012	-0.00505712	-0.000339543	0.00377449	0.00866864	-0.0095881	-0.0100707	-0.00471038	0.00822644	-0.00451022	0.0034441	0.00826134	0.00115529	-0.00263175	0.00331059	-0.00613475	-0.000461176	0.000871771	-0.00329305	0.00765767	0.0058915	0.0104741	-0.0133334	-0.00151427	-0.00843138	-0.00151751
LOC100130100	0.00202208	0.00653265	-0.00386049	0.00293306	1.23e-05	0.000881524	-0.00418895	0.00167474	0.0144768	0.00259149	-0.0137327	0.00169264	0.00326804	0.00762228	-0.00991213	-0.0135705	-0.0130423	-0.00425417	0.000397994	0.00152741	-0.0099548	-0.00324723	-0.0114441	-0.00515825	-0.0261644	-0.000381575	0.00245581	-0.000200496	-0.0100906	-0.00395051	-0.00398256	-0.00420667	0.00775939	-0.0063959	0.00832809	0.0185807	-0.00497527	-0.00145496	0.00215352	-0.00360047	-0.00011804	0.0082868	0.0119833	-0.00440598	0.00482389	-0.0132704	0.0100653	0.0052577	0.00836222
NA8	0.000736014	0.00915727	-0.0171107	-0.00352595	0.00285656	0.0255906	-0.0117035	0.0133767	-0.00654257	-0.00561889	0.0049824	-0.0131174	-0.00254899	0.0109158	-0.00259925	0.00705617	0.00205415	-0.000214839	-0.0109997	-0.0187892	0.00915101	0.00662521	-0.0028985	-0.016548	-0.020444	-0.000897305	-0.00174894	9.85e-05	-0.0125983	0.0130789	-0.0204502	-0.0189396	0.00255751	-0.01098	-0.016579	0.0147611	-0.00320985	-0.0153907	0.000690681	-0.000515119	0.00269815	0.00364729	0.00570686	0.0380311	-0.00507178	-0.0242955	0.00594722	-0.0100951	0.00281002
LOC100130134	-0.00240554	0.00155324	-0.00497069	-0.000713101	-0.00735134	-0.00848381	0.000962276	-0.00717615	0.00133603	-0.0134353	-0.00256246	0.0345971	-0.00237118	0.00446178	0.00726843	0.00134606	0.00679351	0.00611415	0.00468793	0.000237743	0.000545093	0.0010509	-0.000784453	-0.00667712	0.00796168	0.00868414	-0.00190327	0.0153097	-0.00600553	-0.0125557	0.00214443	0.00210758	0.000581964	1.96e-05	-0.00394175	0.00122448	-0.0105762	0.00379085	0.00173401	0.000591436	-0.00213494	0.00271952	0.00574979	-0.00405854	0.00422202	0.0012181	-0.0115339	0.00273078	0.00309412
NA9	0.00511359	0.00647877	-0.00487349	0.00893454	0.00239478	0.00678118	0.00458073	-0.0207448	-0.00223887	-0.0177743	-0.00424933	-0.0095107	0.00785557	0.0125529	0.00674326	-0.0198229	-0.00865424	-0.00219586	0.00807868	0.00855984	-0.00922011	-0.00142629	0.00205291	-0.0117216	0.010176	-0.00516009	-0.00066988	-0.0225299	-0.00355382	0.0252008	0.010451	0.00311003	0.00567004	0.00146649	0.0132267	-0.0130137	0.00148923	-0.00582068	0.0125483	-0.00489367	0.00243584	-0.00389151	0.00281723	0.0115077	-0.00788763	-0.00937849	0.0109872	-0.00257044	0.0073463
TMEM262	0.00666818	-0.000574361	-0.00630076	0.000213216	0.00131587	0.012481	9.12e-05	-0.00712959	-0.00709558	0.00235925	0.00262772	-0.00439944	0.000105863	0.00192906	-0.00704767	-0.00675286	6.84e-05	0.00285675	0.00287101	0.011239	-0.007134	0.00474945	-0.00505487	-0.00348881	0.00605839	-0.000806846	-0.00423713	0.00731212	0.0072279	0.0102049	-0.00134763	0.00456029	0.000194409	0.0013753	-0.00434102	0.00268564	-0.00102356	-0.00540784	-0.00156558	0.00609297	-0.000925085	-0.00511398	-0.00943256	0.00296358	-0.00535771	-0.024083	-0.00981936	-0.000471313	-0.0056622
PP14571	0.00170359	-0.0270829	0.00983411	0.00339719	0.00898844	0.00776456	-0.044349	-0.00573635	0.00313102	-0.00484728	-0.00656762	0.00482367	0.0121055	-0.0126421	0.010587	0.0170945	0.0021827	0.0150149	0.000235717	-0.00679608	0.00994738	0.0172624	0.0134731	0.00450338	0.00110727	0.00831566	-0.0389424	-0.0100923	-0.0035831	0.00786941	0.000495859	0.0182083	0.00851589	-0.0112922	-0.00591735	-0.00615116	-0.00283901	-0.0159759	-0.0210576	-0.00620268	0.00575602	0.00168412	-0.0114367	-0.00182668	0.011574	-0.00871909	-0.00552204	-0.0148865	-0.0214742
NA10	-0.004453	-0.000344526	-0.00879178	0.00586671	0.00374312	0.000826347	-0.00365153	-0.00585906	0.0207135	0.00228509	0.0137882	0.0111292	-0.00341138	-0.000835001	0.00525448	-0.00663074	-0.0081089	-0.00476817	-0.00544308	-0.00255941	0.00731373	0.00142296	0.00198212	-0.00598615	-0.00368188	-0.00835449	-0.00662484	0.00945416	0.00675649	0.00636318	-0.0070203	-0.0106559	0.00989441	-0.000571254	-0.000319772	-0.0157883	-0.00439096	-0.00618927	-0.00174436	-7.42e-05	-0.00454947	-0.00285198	-0.00624506	-0.00160708	-0.00242943	-0.0248098	-0.00259321	0.00942365	-0.00854247
NA11	-0.0018789	-0.00230803	0.00598543	-0.00447065	-0.00308387	-0.0144194	0.00989754	-0.00121063	-0.0154198	0.000803677	-0.0209505	-0.00429137	-0.00585186	-0.00131869	-0.00741574	-0.00156535	0.006332	-0.00497275	0.000645773	-0.00145375	-0.00331555	-0.00987693	0.0057977	-0.000188344	-0.021134	0.000640431	0.00712099	0.0147208	0.00627253	0.00343414	0.0046962	-0.0070795	0.000747032	-0.0112071	-0.00830771	-0.00143921	0.0080476	-0.0070899	-0.01412	0.00160525	0.00670016	0.00404252	-0.00377853	0.00202586	0.0254811	0.0123407	0.00654012	0.0097721	0.00960718
RPL15P22	-0.00532363	0.00381128	-0.00645321	-0.00350826	0.00413673	-0.0105876	0.00158709	-0.00300439	0.0296656	-0.0158406	-0.00182917	-0.0113027	-0.00343656	0.00583428	0.00262203	-0.00401139	-0.00840196	-0.00208989	0.00137093	-0.00450182	0.000943095	6.03e-06	0.00671536	-0.0141602	-0.00246196	0.00234027	-0.00012955	0.00262323	0.00304897	0.0197779	-0.000261919	-0.00447973	0.00647251	0.0213852	-0.00994653	-0.00353207	0.00418417	-0.0125552	-0.0101737	0.00520237	-0.00844317	0.00651445	-0.00359764	-0.00251661	-0.00509011	0.00666237	0.00162167	-0.00303924	0.0141053
LOC100130633	0.00216728	0.00936658	-0.0034215	-0.00146757	0.0132288	0.0180009	-0.00915855	-0.0169416	-0.000962267	-0.00506097	0.0198032	0.000531855	0.00238518	0.0034731	0.00941312	-0.00928345	0.00217041	0.00748185	-0.0137787	0.0123432	-0.00869716	0.00345283	0.0227277	0.00239848	-0.0126443	-0.0025	0.00806852	-0.00170899	0.00292074	-0.00200476	0.0101464	0.0124141	-0.000391268	0.00273488	0.0150576	0.00685068	-0.00150549	0.0220908	-0.0175726	0.00366691	-0.0397315	-0.0152789	-0.0197261	0.0182026	0.000695619	0.0100834	0.00799021	-0.00846991	0.00296478
NA12	-0.000743474	0.0105541	-0.00576324	0.000264113	-0.00230737	-0.00555541	-0.00261822	0.0105446	0.00353388	0.00669606	0.000491111	0.0307005	0.0041652	0.00313347	-0.00555619	0.00243174	0.00190037	0.00908879	0.000940996	-0.0153744	-0.00567499	-0.00179708	-0.00269511	-0.0081654	-0.0224533	0.00722169	0.00063673	-0.0279281	-0.00362945	0.00187611	0.00583523	0.00140505	0.0055943	-0.00128838	0.00547257	0.00605713	-0.00165709	0.00462883	0.00870828	0.00670774	-0.003048	0.0145139	-0.00303484	-0.00343071	-0.0113436	-0.0121925	-0.00211395	0.00868731	-0.00431627
NA13	-0.000268497	0.00409795	-0.00694906	0.00705681	-0.00274478	0.0103562	-0.0126635	0.00514836	0.00407113	-0.0189514	-0.00161103	-0.00605578	0.0134112	0.0392944	-0.0129911	-0.0170279	-0.000934848	-0.00177472	-0.00934919	-0.00712961	0.000723879	-0.00379722	-0.000416604	0.0076135	0.000418537	-0.00410987	-0.000379483	-0.00330325	-0.0147082	-0.0161196	-0.00582188	-0.00160704	0.0180016	0.00585024	-0.0107664	4.68e-05	0.001841	-0.000411018	-0.0130884	-8.87e-05	-0.000675831	0.00343355	-0.00646545	0.0145485	-0.00767167	-0.00854869	-0.00319532	-0.00346924	-0.00489719
NA14	0.0126905	-0.00531598	-0.00297207	0.00287689	-0.000171252	0.00529132	-0.00194389	-0.00603261	-0.00335043	0.00704571	0.00948111	-0.000748568	0.00483807	0.00223322	0.00522943	0.00452586	0.000540619	-0.00284229	-0.00555787	0.00884798	-0.000398999	0.000431908	0.00109085	-0.00645747	-0.000628658	0.0159468	-0.00169195	-0.00467216	-0.000193305	0.00880824	0.00257486	0.0123407	0.000992453	-0.0043923	-0.000997087	0.000134793	-0.000926503	-0.00324135	-0.0181088	-0.00948568	0.00155606	0.003286	0.00259677	-0.00300403	1.33e-05	-0.00643445	-0.0161733	0.0117901	-0.00335908
NA15	0.0023292	-0.0042267	0.00355088	-0.0033185	-0.003029	-0.00319253	-0.00132965	0.00335627	-0.00489979	-0.00353504	0.00267037	-0.00936204	-0.00103526	-0.00189259	0.00109546	0.00155499	0.00599079	-0.00632965	-0.000599285	-0.00384449	0.00578788	-0.00508235	0.000570799	0.00687232	0.00302018	0.000418756	-0.000428927	0.0309577	0.00833136	-0.00778609	-0.00625146	-0.00238565	0.00527883	0.00419849	-0.00398883	-0.00440566	0.00755906	-0.00123954	-0.00300682	-0.00283732	0.00575474	0.00291577	-0.00590894	0.0037327	-0.00320514	0.0108428	0.000115376	-0.00636756	-0.00714474
LOC100131298	-0.000562979	-0.00218367	0.00236676	-0.00194064	-0.00053424	-0.00219821	-0.00628354	-0.00160183	0.000428981	-0.0150577	-0.00203345	0.00681754	-0.000394198	0.00916984	0.00420845	0.00435315	0.00229799	-0.00533042	0.00345242	0.00132458	0.00789356	0.000118962	0.00175774	8.05e-05	0.00268109	0.00308922	0.000900416	-0.0166199	-3.76e-06	0.0064834	-0.015372	0.00574718	-0.00333827	0.00231449	0.00132725	-0.0151472	-0.00357143	0.000546066	0.00623783	-0.000618965	0.00157792	0.00607031	0.00341441	-0.00365295	-0.00463541	-0.00231343	0.00220319	-0.010243	0.0116005
LOC100131613	-0.000377081	-0.00245939	0.00483407	0.00286623	-0.00155358	0.00252353	0.00497965	0.00119549	0.00681352	-0.00872609	-0.00130545	0.00230932	0.00447777	0.000809016	-0.000486282	0.000801643	0.00226035	-0.00297349	-0.00131503	0.000241053	-0.00264153	-0.00396006	0.00141537	0.00892209	-0.0142843	-0.00512123	-0.00188327	0.00361466	-0.00543655	-0.00455083	0.00894436	0.012305	0.0079176	-0.00204521	0.0030252	-0.0017096	0.000427645	0.00360212	-0.000384728	-0.00481816	0.00608512	0.00406747	0.0117911	-0.000479492	-0.000961356	0.00641333	-0.00152772	0.00140148	-0.0049726
NA16	0.000168782	0.00459017	-0.00208264	0.000686744	0.0104562	-0.00559101	0.00320395	-0.0065045	-0.00598203	-0.00679094	-0.00228937	-0.00666723	-0.00830599	-0.00749017	0.00799836	0.0110857	-0.00840398	-0.000571818	0.00199268	-0.0169387	0.0158981	-0.00239452	-0.000635274	0.00248214	0.00157263	-0.00645908	0.00691484	0.00345137	0.00332299	-0.0181423	0.00377911	-0.00670615	0.00322402	0.00213569	0.0035559	0.00174286	0.0103337	-0.0095382	-0.00735104	0.00532873	0.000842189	-0.0114921	0.00622322	-0.0240777	-0.0017467	-0.00152835	-0.00797196	0.00592399	-0.00260553
NA17	-0.00546901	-0.000749382	-0.00590432	-0.0028319	0.002258	-0.00782558	-0.000402201	-0.00134583	0.0105126	-0.00271649	0.0022794	0.0125438	-0.00718692	0.000150511	-0.00819132	0.00119523	-0.00595048	-0.000788206	-0.00472008	0.00564667	-0.00497001	-0.00122382	0.00329321	0.00406192	0.00577968	-0.00193584	0.000236465	-0.00471223	-0.00634527	0.000698392	-0.00487653	0.00619356	0.00766844	0.00866407	-0.00854476	-0.00329871	0.00427489	-0.00283701	-0.00669021	-0.00279816	0.00585073	-0.00401253	-0.0011864	0.00090919	-0.00902257	0.00206269	0.0077547	-0.00258609	0.0014487
NA18	-0.00246055	-0.00771981	0.0112398	-0.0048592	0.00556808	-0.00646637	0.00532464	-0.000203549	-0.00292521	-0.01039	-0.00428614	-0.0125479	0.0010375	-0.0058428	-0.00303005	0.00256263	0.000390456	-0.00578135	-0.0129985	-0.0108359	0.00127042	-0.0015087	-0.00368341	0.00813872	0.00303475	-0.00423099	0.000395333	0.00573537	0.0106381	-0.00424811	0.00457469	0.0123442	0.0036535	-0.00319903	-0.00147179	-0.00702697	0.00654474	0.00968916	-0.00941416	0.00179521	0.00646856	6.74e-06	-0.00442469	-0.0115531	0.0233885	0.00741165	0.00308997	0.00723091	-0.00375937
NA19	0.00846482	-0.00526199	-0.00267089	0.00689413	0.00269496	0.00444929	0.00877768	-0.00172103	0.0122702	-0.00217522	0.00246349	-0.00662277	0.0191461	-0.000550543	-0.0206566	0.00669934	0.0309598	-4.41e-05	-0.00433289	-0.00963621	-0.00323145	-0.00899309	0.00730458	0.00212044	-0.0130022	-0.00125976	0.0122565	-0.00163021	0.0364688	0.0156078	-0.00327916	0.00324233	0.0316357	-0.00561828	-0.000627436	0.00470917	-0.00069798	0.00366812	0.00998046	0.00149594	0.00670684	-0.000243849	-0.0160373	0.00168953	-0.0202183	0.000245953	-0.0167704	0.0418704	-0.00421083
NA20	0.000709654	0.00507261	0.000236246	-0.00213311	-0.00366326	-0.0022147	0.00590014	0.00384789	0.00161536	0.00512692	0.00301877	0.000567714	-0.00577797	0.00100475	-0.00576416	0.00389845	0.00334422	0.00163086	0.00125084	0.00155461	-0.00126183	0.00291699	-0.00445268	0.00216494	-0.00526889	-0.00124117	0.00284805	0.00163357	-0.00456554	-0.000778592	0.00020164	0.00626282	0.00117011	-0.00112117	-0.000801414	0.00201351	0.00335456	0.00945605	-0.00346428	-0.000461597	0.00122465	-0.00156666	-0.00210532	-0.00277346	0.00194593	-0.0126578	0.00254113	-0.00238104	-0.00387325
NA21	-0.00360904	0.0537042	-0.000781485	0.00477047	0.00181925	-0.00520286	0.00642641	-0.0043398	0.0038417	-0.00342474	0.0174829	-0.0053987	0.00159899	-0.000797809	0.00282876	0.0129827	-0.00421658	0.0016201	0.00799817	-0.00447327	-0.00540078	-0.00556779	0.00498781	-0.00242589	0.00175274	-0.000421666	-0.00787109	0.00517739	-0.00724943	0.0161625	-0.00349616	0.00167783	0.00671552	0.00120115	0.012344	-0.00144781	0.00519366	-0.00432385	-0.000551988	0.00374471	-0.0112306	-0.000652114	-0.00429854	-0.00779645	0.00641932	-0.00232917	-0.0045028	0.000933459	-0.00119736
NA22	-0.00247369	0.000710003	-0.00717046	-0.00217096	0.00635365	0.00312579	-0.00212601	0.00299965	0.00879026	-0.0136101	-0.000809499	0.00180764	-0.000647633	-0.00292901	-0.00707728	0.00315704	0.00263921	-0.0016238	-0.00164002	0.00774447	-0.00112609	-0.00269171	0.0122279	-0.00538859	-0.00832571	0.00572015	-0.00277516	0.00900781	0.0108638	0.0116905	-0.00104458	-0.0010199	-0.000208714	0.00823299	-0.00819397	0.0149269	-0.00446199	-0.00346474	0.0129511	0.000424537	0.00392718	0.00514954	-0.00703102	-0.00218174	0.00260578	0.00933256	-0.00281431	0.0098479	0.000543305
NA23	-0.00111436	-0.00157658	0.000232016	-0.00441455	0.00938682	-0.00458185	0.00170345	0.00374577	-0.00170721	0.00853961	0.000350056	0.00416535	0.0156283	0.0365027	-0.0210027	-0.00674677	0.00356852	-0.00552154	0.0033733	-0.014257	0.0164362	-0.00253957	0.00618158	-0.00453257	-0.0111966	-0.00245063	-0.00501629	-0.00612815	0.0208605	0.00143516	-0.00289463	-0.0116844	-0.00342794	-0.00127826	-0.00841767	0.0111234	-0.014625	-0.00700066	-0.0272248	-0.00276961	0.00734711	0.0104818	-0.0215989	0.00814297	-0.00530343	0.00270617	0.00304438	0.00389176	-0.00345947
HDAC5	0.00669776	0.0286181	-0.00635422	-0.00315641	0.00744212	0.00222589	-0.00401746	-0.00806022	-0.0148854	-0.0015566	0.00159987	0.00550589	-0.0042222	-0.016768	0.00591668	0.00330231	-0.00633599	0.0107571	0.00346881	-0.00241259	-0.0240381	0.00869281	-0.00593418	0.00287992	-0.00575888	0.00135525	0.0019383	-0.00991337	0.0112137	0.0204847	-0.0158676	-0.00538522	-0.0125402	0.00454261	0.000418532	-0.0103478	0.0123496	-0.00816526	-0.00669396	0.00925823	-0.00235627	0.000753408	-0.00177986	-0.0147277	0.00296797	-0.0187188	0.000916572	-0.0181601	0.000638495
PDCD6IP	0.00153467	0.0112655	0.00142037	-0.00262997	-0.00161811	0.006365	-0.00214453	0.00193996	0.0132967	-0.00338888	0.00134189	-0.00172341	0.00534444	-0.00221408	0.00492716	0.0091053	0.000986465	-0.00279635	0.000320729	0.000627511	0.00195228	-0.000209147	-0.00529346	0.00255903	-0.00350968	0.000490789	-3.89e-05	-0.0013368	-0.00432248	0.0114732	0.00186824	0.00863784	0.00597148	-0.00133684	-0.00553215	-0.00160586	-0.00577193	-0.00641138	0.0112775	0.00662386	0.00288597	0.00529389	-0.00785115	-0.0137455	-0.00648427	0.00731535	0.0142655	-0.00138883	0.000779742
PDCD6	-0.00867273	-0.00167481	0.0020384	-0.00193913	-0.00283081	0.00141299	-0.00400644	0.000261329	0.00554122	0.0037667	-0.00106739	0.00517112	-0.00387644	0.00134657	0.00998471	0.00656126	0.000882779	-0.00388941	0.00141203	-0.00402156	-0.000722173	-0.000348542	-0.0048498	0.00305304	-0.000844684	0.0021833	-0.00617806	-0.00137348	0.00373026	-0.00341338	-0.00213884	0.00428869	0.00716077	-0.00122957	0.00144844	0.00682615	0.00119761	0.00060568	0.00805209	-0.00136018	0.00606496	0.0102582	-0.03626	-0.00189378	-0.0022689	0.00367231	0.00464512	0.00344179	0.0102328
BCL2L10	-0.00277981	0.00560482	0.0030794	-0.000674462	-0.00532197	0.000233399	0.000961643	0.00208492	-0.00508457	0.0029759	-0.00705691	0.000950175	-0.00251283	-0.00511696	-0.000226782	-0.00723273	-0.000419682	0.00104107	-0.000729734	-0.0022522	0.00120112	0.00352691	-0.00628703	0.00251437	-0.00667524	-0.000564689	-0.00399801	0.0158721	0.005625	0.00484575	0.00470339	-0.000590624	0.00303034	0.00413599	-0.00343716	-0.00389447	-0.00276322	0.00153442	0.00231941	-0.000535743	-0.00778544	0.0023655	0.00152064	-0.00260145	0.0014847	-0.00821814	-0.00216492	-0.000587491	-0.00116025
BCL2L11	0.0188249	0.0256499	0.00993536	0.00443797	-0.0129968	0.019513	0.0644251	-0.00804024	-0.00477325	-0.00978378	-0.00609666	-0.00988876	0.00110829	-0.0150442	-0.00475064	-0.0112747	0.00341301	-0.0266197	0.00772603	-0.0101475	-0.0675201	-0.0150819	0.00349793	-0.0175039	-0.00522164	-0.00975542	0.0050349	-0.0201714	-0.00810729	0.0075001	0.00882662	-0.0122575	0.0209039	-0.0134264	-0.0190602	0.00636276	0.00195626	-0.0195051	-0.0164271	0.00338788	0.00319586	0.0211178	3.9e-05	-0.0174157	-0.00959785	0.00310132	-0.0139087	0.00727524	0.00948499
SH2B3	0.00112587	0.0180456	0.00566439	-0.0302468	-0.0149241	-0.0133543	0.000120696	0.00803296	-0.00157975	-0.00679785	-0.0105375	-0.0211268	-0.00936021	-0.0114991	-0.0133235	0.0250333	-0.00743688	-0.0100311	-0.00808346	-0.0132493	0.0190678	0.0225182	-0.0137179	0.00140169	0.0247782	0.0262201	-0.00227971	-0.0169053	-0.0280117	0.00284337	-0.0097765	-0.00875222	0.00222843	-0.011622	-0.0252306	0.0326558	0.00643066	0.0391035	0.00818339	0.00556074	0.0181379	0.00272292	0.00803172	0.00282474	-0.0126218	0.00676199	-0.0373466	-0.0121066	-0.00125611
CDH4	0.000716714	0.00470493	-0.00133962	0.00308357	-0.00195373	-0.00221966	0.000860191	0.000969875	-0.00379661	0.00377292	0.00739415	0.0157098	0.00373149	-0.00484009	-0.00236915	0.00346167	0.000825626	0.00623456	0.00120236	-0.00363996	-0.00496757	0.00486708	-0.0077508	-0.00256784	0.00449433	0.00283831	-0.00208778	-0.00367922	0.00486888	-0.00198538	0.00281784	-0.00917487	0.0053953	-0.00751123	-0.00103966	-5.49e-05	-0.00203275	0.00180028	-0.00426594	-0.00394617	-0.00741621	-0.00558011	-0.0133567	-0.00318942	0.00383777	-0.0179715	-0.00449977	0.00711431	0.000203906
GNE	-0.000169061	0.00682374	-0.00493271	-0.0148239	-0.00369883	0.0154586	0.0047136	0.0750906	0.00188743	0.0213593	0.010131	0.00491548	0.0048714	0.0159293	-0.00298466	0.00607878	-0.00935936	-0.0149889	-0.00654889	0.0164388	0.0251992	0.000966283	0.0223724	0.00737967	-0.00505147	0.00514528	-0.0089705	-0.00924173	-0.0183355	-0.0125289	0.00430391	0.0157397	-0.0131442	-0.0262569	-0.0025113	-0.0153532	0.0119641	0.00811367	0.0114832	-0.000445596	0.00668889	0.0132201	-0.0152589	0.00527469	-0.00690016	0.0125228	0.0030985	0.0163113	0.000712758
HCN4	-0.00887093	-0.000896416	-0.000347269	0.00499131	-0.000217679	-0.00340019	-0.00759456	-0.00075734	0.00668841	0.0101228	0.00570645	0.0023812	-0.00517745	0.0016577	-0.00839939	-0.000453038	-0.00933354	-0.00406184	-0.00306187	0.0029055	0.00649389	0.00463778	0.000265902	-0.00535076	0.00140267	-0.00384279	0.00278434	0.0183138	-0.00531349	0.0086738	-0.00445599	0.00190375	-0.000834518	0.00213865	0.00318629	-0.00682024	-0.00240062	0.0107198	-0.00260872	-0.00105587	-0.0055965	0.00747397	0.000852766	0.00124744	0.000765408	-0.00392804	-5.36e-05	-0.000394476	0.00622961
INSL5	0.00264736	0.00103741	0.00324043	-0.00233342	-0.000305571	0.00371227	-0.00149496	0.00303004	0.000275752	-0.0018053	-0.00524504	-0.00506015	-0.00244715	-0.00398563	-0.00484886	0.0062037	-0.00161195	0.000122306	-0.00116053	0.00578024	-0.00309574	0.000967681	0.00138705	0.00115577	0.00416225	0.00787565	0.00235096	0.0240077	0.00187462	-0.000219044	0.00130159	0.00141937	0.00361476	0.00454711	-0.00428807	0.0112703	0.00423642	-0.00135108	0.00426111	0.00249461	0.00029551	0.00018174	0.00163142	-0.000979422	0.000653414	-0.000200097	-0.00317173	-0.00920779	-0.00329413
FRAT1	-0.000997687	0.0302358	0.00645207	-0.00685493	-0.00500233	0.00397431	0.00423718	-0.00184719	-0.00611222	-0.00239209	-0.010587	0.00731828	0.0193842	-0.0116785	0.00948852	-0.00415699	-0.0116769	0.00260457	0.00339813	-0.00549436	-0.00592483	-0.00295165	0.00309201	0.00423221	0.00300989	0.0064555	-0.00336148	-0.00555539	0.0108813	-0.00888255	0.00590683	-0.00237134	-0.00587249	0.00238854	0.00640689	-0.0145874	0.0116242	-0.0151259	-0.0129046	0.00705087	-0.010619	-0.00520088	-0.0091527	-0.00952208	-0.00140913	0.000509371	0.00663183	0.0040775	-0.0051131
TROAP	-0.000350476	-0.00907281	0.00806976	-0.00596874	-0.00431753	-0.0122518	-0.00179601	-0.00242165	-0.0079281	0.00710187	0.010278	-0.00306626	0.00341199	-0.000519719	-0.00466026	0.0020304	0.003342	-0.00413579	0.106594	0.00973431	0.00154926	-0.00130889	0.0184493	-0.00275418	0.00775098	0.00712552	-0.00542661	0.0172884	0.0181956	-0.00244735	-0.00685692	0.000211185	0.00145178	-0.00359715	0.00962635	0.0109091	-0.00889816	0.00729003	-0.00667557	-0.00519592	-0.00748107	0.00343954	0.00382176	-0.00134339	0.00200918	-0.00830932	-0.0131622	-0.00399622	0.00441409
MED16	-0.00129275	0.00254868	-0.0073094	0.00255497	0.00862659	8.4e-06	0.00176874	-0.000440334	-0.00288421	-0.00191557	0.00712994	0.0117981	-0.00193488	9.32e-05	0.00607263	0.00605355	-0.00241217	0.00224086	0.00183847	-0.00336962	0.00288049	0.00325459	-9.03e-05	-0.00530635	0.00455513	-0.00100241	0.0047879	-0.00438925	0.0020348	0.0131652	0.00545074	0.0122491	0.00346038	-0.00238283	-0.00237448	-0.00345533	-0.000811574	-0.00865405	-0.0135069	-0.00108404	-0.00388674	0.00444732	0.00333794	-0.0115195	-0.00191202	0.00186554	0.00430198	-0.00145487	-0.00279995
PIGK	0.00292841	-0.00191066	0.000126293	-0.0102918	-0.00241591	-0.00216835	0.00333629	-0.0059959	0.0138074	0.00133386	0.00896593	0.00272255	0.00650202	-0.00280126	-0.00278197	-0.00953157	0.00033102	-0.00187693	0.00120228	-0.00175144	0.00722237	-0.00464785	0.00428569	0.0018702	-0.00124053	-0.00419912	-0.0029521	-0.000994693	0.00172422	-0.0152226	0.00231801	0.00128796	-0.0055155	0.00350184	-0.00163503	0.00246276	-0.0103103	0.00177887	-0.0162293	0.00895601	-0.000298551	-0.00211048	-0.0167558	0.00521578	-0.00334737	0.00434532	-0.00154308	-0.000609626	-0.00260901
CDH5	-0.00416291	0.00216942	-0.00372947	0.00349947	0.00630191	0.00363641	-0.000648001	0.00153196	0.00235554	-0.0370004	0.000479261	-0.000105885	0.0105086	-0.0063248	0.00388113	0.00480305	0.0019049	-0.000558395	-0.00348552	-0.00184282	-0.0025602	0.00520597	-0.00166415	-0.00682856	-0.0112537	-0.000129434	-0.0887454	0.0135265	0.00611255	-0.00673139	-0.00414544	0.00141619	0.011465	-0.00976679	0.0051043	-0.0013552	-0.00908973	-0.00643155	-0.00150972	-0.00436006	-0.00711727	-0.00146755	0.00635023	-0.00313597	0.00132488	0.000542829	-0.00159166	-0.00517807	-0.012206
CHAF1A	-0.00358066	-0.00792166	0.00232994	-0.00826478	0.00653228	0.0351146	-0.00531982	0.00269673	-0.00125647	0.00406369	-0.0169555	0.00776883	-0.00367478	-0.0115832	0.006299	0.00467213	0.0091401	-0.00418067	-0.0123356	0.00686474	0.00576711	-0.00496892	-0.0086657	0.0078298	-0.00229315	0.00274925	-0.00203725	-0.0084528	0.00250922	0.000657914	-0.00550115	-0.00301868	-0.00638857	0.000373533	-0.00241672	0.00186838	-0.00097673	0.00196583	0.00708305	-0.0108583	-0.000136061	0.00517587	0.00465508	-0.000402669	-0.00626379	-0.00196966	0.00845007	0.0124022	-0.00813594
PARP2	0.0126932	0.00265585	-0.00160924	0.00549349	-0.00956008	0.0252355	-0.00426005	0.0110352	-0.00316044	0.000279591	0.00448826	0.000166264	0.00872865	0.0160757	0.00744238	0.00208751	0.0202959	0.00115232	0.0031925	-0.00959519	0.00595904	0.00708716	0.0153509	0.00118108	-0.000609585	-0.0128565	0.00154507	0.000660931	0.0047735	0.00849769	0.0056115	0.0186765	0.00414733	-0.00622905	-0.013255	0.0059424	-0.0037141	0.00769476	0.0119525	0.00400305	-0.013184	-0.0139775	0.00554798	0.00823784	-0.00335382	-2.88e-05	0.00499647	0.00393938	-0.000615835
PARP3	0.00588757	0.00507163	0.00163173	-0.00366746	-0.000201362	-0.0045611	-0.0135068	0.00627376	0.00135586	0.0228874	-0.0124104	0.00446193	0.00170137	-0.00762596	-0.00141677	0.0014734	0.00453841	0.00314612	-0.0072867	-0.00895687	-0.00804672	0.00410021	-0.000515969	-0.00297329	-0.0130802	-0.00631618	0.00259574	0.0124919	-0.000568093	0.00418554	-0.00902103	-0.0173075	-0.00534997	0.00466114	0.00561923	0.0190834	-0.00308376	-0.0135773	0.00535959	-0.00156669	-0.00467692	-0.00453677	-0.0093261	-0.00535755	0.00413723	-0.00957065	-0.00719901	-0.00752294	-0.00172255
CDH6	0.000932009	0.00143401	-0.00126402	0.00191673	-0.000768147	0.000125807	-0.00185794	0.000677203	0.00220718	-0.00809181	0.000695045	0.0171494	0.00391578	1.62e-05	0.00454332	0.00221437	0.00140553	0.00210755	-0.000662051	0.00352153	-0.00128604	0.00313454	-0.000874767	-0.00369498	-0.0111726	0.00289908	-0.000999874	0.00157438	0.00665213	-0.006386	-0.0026893	0.00385466	0.00202208	-0.0066449	0.0013361	0.00123727	-0.00548349	0.00129237	0.00293159	-0.00288509	0.000335914	-0.0013609	-0.00328719	-0.000175123	0.00237637	-0.00198824	-0.00100259	0.00337629	0.00336652
TOM1L1	0.012745	0.00806244	0.0047751	0.0137227	0.000466402	-0.00390613	-0.00554012	0.0016243	0.0146364	0.0085506	0.00631647	-0.00287218	-0.00198041	0.00640771	-0.0101977	-0.00298629	-0.000425442	-0.00448492	0.00197483	0.0094325	-0.00766895	0.00839342	-3.34e-05	0.00578615	0.00252695	-0.0105633	0.00261771	0.0100651	-0.0045466	0.00501694	-0.0114856	0.00556248	0.0099179	-0.00835588	0.0232417	0.00867303	0.00187223	-0.000931966	-0.016755	-0.0015424	-0.00406756	-0.00715559	-0.0104962	-0.00284173	-0.00198811	-0.0037053	-0.00436327	-0.000214604	-0.00135383
HMGXB4	0.000240108	-0.00805726	-0.00381076	-0.00870159	-0.00873355	-0.000420497	-0.000266202	-0.0018589	0.000565821	6.9e-05	-0.00117953	-0.00208446	0.00571709	-0.00170254	-0.00188686	-0.000667357	0.0477447	0.00189811	0.0108083	0.0151605	0.00359948	0.0152886	0.00350458	-0.00122218	0.00258369	-0.00495837	-0.00210283	-0.00125872	-0.00593164	0.00411773	0.00078769	0.0173525	-0.00738477	0.0024701	-0.00344042	0.00682937	-0.00427106	0.00332525	-0.0029477	0.0129248	-0.0181537	0.00476558	0.00813334	0.0110096	-0.00386701	0.00604983	0.00163144	0.00670911	-0.0035024
TOM1	0.00422432	0.0108018	-0.00574907	-0.000589109	0.000147669	-0.00511096	-0.00514717	0.00236753	-0.00922099	-0.00150275	0.0130868	0.00703834	0.00180004	0.0157508	0.00329321	-0.00265591	0.000291561	-0.0129052	0.00786814	0.00309572	-0.0113068	0.00373441	-0.00678921	-0.00612345	0.00314432	0.0177275	-0.00326256	0.0104369	0.00982058	0.00331559	-0.00479911	0.00367699	-0.000833819	-0.00311214	0.00733826	-0.0100199	0.00890919	-0.00862443	0.00514217	-0.00895607	-0.00308249	-0.000437072	-0.0128253	-0.00663459	-0.00696561	-0.0130632	-0.00302569	0.0014259	0.00235301
SH2D3A	0.00300669	-0.00166506	0.00204892	0.00469581	0.00395852	-0.0130567	-0.00781089	0.00262675	0.000257696	-0.0212465	-0.00109109	0.0076611	-0.0363662	0.00783291	0.00414982	0.0100833	-0.00297148	0.0105896	-0.00226311	0.000343051	-0.0134805	-0.00716446	-0.0121668	0.0143873	-0.00898127	-0.00275386	-0.00342757	-0.00802273	0.00267072	0.00166208	0.0028936	0.00363285	0.00513465	-0.0110756	-0.00624598	0.00178334	-0.000783656	-0.00192145	0.00281057	0.00648319	0.00987404	-0.00427988	-0.00138272	0.00510808	-0.00979095	-0.00459944	0.00282594	-0.000604098	0.000861111
MAMLD1	0.003772	-0.00892907	0.00358713	0.00801999	-0.0101453	-0.000939597	0.053688	-0.011066	-0.0110604	0.00168815	-0.0120861	-0.0230629	-0.00753176	0.0015599	-0.0139991	-0.00857534	0.00325987	0.00410373	-0.00906216	-0.00177565	0.00494707	3.02e-05	-0.00851669	0.0149448	-0.00484771	0.0086058	0.0179348	0.00888807	-0.00304924	-0.00104435	0.0167635	-0.00111608	-0.00786574	0.00914198	-0.00539029	0.0153256	0.0109436	0.0271104	-0.010293	-0.0162389	-0.0286808	-0.00598018	-0.0204003	0.0229254	-8.48e-05	0.00482812	0.0225487	-0.0143541	0.00188431
CST8	-0.00433789	0.00472175	-0.000680333	0.000257008	0.000735909	0.00269232	-0.00110966	0.00259971	-0.00632174	-0.00242324	0.0026646	0.0137354	-0.00166668	-0.000764378	0.00378407	-0.00532536	-0.00383455	-0.00305682	0.000507989	-0.000580977	0.00957699	-0.000526357	0.000636416	-0.0167311	-0.010198	0.00424932	-0.000215637	-0.0117406	-0.00565802	0.00235558	0.00111714	0.00666584	0.00356276	-0.000917627	0.000668748	0.0051185	0.0029146	-0.00273279	0.00586733	0.00245252	-0.00354855	0.0118192	0.00290718	-0.00148919	-0.00291082	-0.00567775	0.00539578	-0.00320231	-0.0010783
RANBP9	0.00941204	0.00407249	0.00186213	-0.0115195	0.00478283	-0.00195367	0.00724105	0.00639759	0.0119928	-0.00275478	0.00418049	0.00269162	0.00925567	-0.00437074	-0.00318164	0.0182585	7.73e-05	-0.00445592	-0.000815554	0.0110702	-0.0228878	-0.00417983	0.0114331	0.00557986	-0.0051565	0.00145028	0.0110792	-0.00663079	-0.00225348	-0.00251722	-0.00762574	0.00477231	-0.00335134	0.0218499	0.00774367	0.00149144	-0.0030493	-0.00625556	0.00979238	-0.00470111	0.00196756	-0.0118275	-0.015661	-0.0132873	0.00403347	-0.00153658	0.0135524	0.0123835	-0.0101494
DNAJB6	-0.00724229	0.00580849	-0.00710134	0.00145321	0.00913822	-0.0275572	0.0108106	0.0131803	0.00625037	0.00443243	-0.025596	-0.00156325	-0.00112157	-0.00213235	0.0124287	0.000500722	0.00274574	-0.00844287	0.00535477	0.00701968	0.000182754	0.0534083	-0.0446721	0.00348322	0.0110027	-0.00180831	-0.00120437	0.000520651	-0.0101384	0.00875268	-0.0125161	-0.00155759	-0.000615111	-0.00819274	0.0285083	-0.0118681	0.00931529	-0.0165732	0.0155631	-0.0139354	0.0125617	0.0138075	-0.00222055	-0.0325074	-0.00538602	-0.000137126	0.000490187	-0.00796756	0.00476483
CDH7	-3.3e-05	0.00087842	-0.00015843	0.00199632	0.00328964	-0.000709274	-0.00101893	-0.00397137	0.00588508	0.00679506	-0.00914241	0.0140758	-0.0032401	0.00228849	-0.00873437	-0.00157398	0.00101894	0.00222666	-0.00160598	0.0049505	-0.000821956	-0.0017366	-0.00387577	0.00549997	0.00232302	-0.000686595	7.84e-05	0.0238173	-0.00388722	-0.00395968	0.00111702	0.00121369	0.00272613	0.00589295	-0.00257786	-9.86e-05	-0.00129029	-0.00812367	0.000558313	-0.000708086	0.00410013	0.00142693	0.000305954	0.00467557	-0.00865628	-0.00186339	0.00493323	-0.00745007	0.00279157
SLC17A4	0.00160344	-0.00455228	0.00476509	-0.00112725	-0.00125899	-0.00490061	0.00336349	-0.00177149	0.00504821	0.00665437	0.00176026	0.0133931	0.0068967	-0.00235986	0.00860924	0.00215237	0.00904178	0.000730711	-0.00021276	0.000784846	0.00322455	-0.00370461	0.00863968	-0.00379606	0.000146232	0.000322651	-0.00290698	0.00730276	-0.00620026	-0.00452863	-0.00186451	0.0048988	-0.00579911	-0.0196836	-0.00731044	-0.0089288	-0.0036103	-3.56e-06	0.0100811	0.00115241	0.00639557	0.0014975	-0.0089352	0.00198852	0.00213448	0.0170008	-0.00924895	-0.000963908	0.00364679
SMC4	-0.00405294	-0.000146588	0.00533129	-0.00727012	-0.00633145	0.00574945	-0.00250562	0.00156249	0.00809856	0.00250434	0.00177223	0.0021483	-0.00570067	-0.00204601	-0.00200675	0.00468212	0.00102762	-0.00346515	0.0350427	-0.00752473	0.000620922	-0.00308302	-0.00351205	0.00152431	-0.00446054	-0.010181	-0.00011748	-0.000171029	-0.016656	0.0126407	-0.00747799	0.00569782	0.00354663	0.00181682	0.00234696	0.00157979	-0.00286327	0.000706785	0.00506599	0.000322012	0.00487724	-0.0114653	0.00279099	0.00186418	-5.56e-05	0.00109601	0.0106542	-0.00145124	-0.00443752
GJC1	-0.00773316	0.0044629	-0.00310449	0.00466059	-0.00218269	0.00365791	-0.0028297	0.00123245	0.00401485	0.00650844	0.00675194	0.00757901	-0.00232253	0.00554641	-0.000147685	-0.00116274	0.00277381	-0.000337762	-0.00232152	-0.00194963	0.00459286	-0.00772873	0.00306899	-0.00769805	-0.0163029	0.000458074	-0.00124717	-0.000944278	-0.00200322	0.00297888	0.0040299	-0.00147496	-0.00179142	0.00268479	-0.00837654	0.00025199	0.00269395	-0.00301403	0.00788172	0.00301378	-0.00203804	0.00500555	0.000542362	-0.000480488	-0.00220429	-0.00646467	-0.00165843	0.00476523	0.000229972
AP1M2	-0.000167218	0.00588493	0.000955028	0.0172057	0.00191437	-0.00765842	0.00227477	-0.00278525	0.00289068	0.00730601	0.00749481	0.00491167	-0.00262404	-0.00303405	0.0155489	0.0118976	-0.000667659	-0.00226692	-0.00430714	0.00154425	0.00277674	9.86e-05	0.00474036	0.00569885	0.00665927	0.00518174	-0.00772807	0.00700766	0.0039923	0.00214941	-0.00129783	-0.000741229	0.0102599	-0.0068379	-0.00302446	0.00343477	0.000842137	0.000928173	-0.0132568	-0.00376481	0.00280453	0.00950553	0.00173086	0.00135197	0.000792627	-0.00813771	0.0079288	0.00243641	-0.00128555
UBA2	0.00793112	0.00329007	0.0015429	-0.00486584	-0.00333831	0.0112859	0.0028642	0.000552986	0.0411341	-0.00214437	-0.000125841	0.00111839	-0.00128422	-0.0045735	0.00828685	0.00765015	0.00859592	0.00187283	0.00570658	-0.0083136	-0.00625298	-0.00134332	-0.00127809	0.00399579	-0.000214436	0.000777547	0.00254828	-0.000434935	0.00368402	-0.00530561	-0.00104438	0.00155718	0.000213039	-0.000280658	-0.0120355	-0.00689326	-3.35e-05	-0.00262364	0.00980613	0.00111291	-0.000460283	-0.00552725	0.00645718	-0.0185693	-0.000873413	0.00112517	0.0185313	-0.000755856	-0.000320688
SAE1	0.000286603	0.00160904	-0.000497445	0.00892461	-0.00211394	0.00868074	0.000711003	-0.00145076	-0.00160205	-0.00201415	0.00382426	0.00663364	0.00391414	0.00143078	0.0103633	0.00631591	-0.00166362	-3.56e-06	0.00732522	-0.00362422	0.00270672	0.00606166	-0.00862261	-0.011259	-0.00658098	-0.00487519	0.00508814	-0.000636019	0.00352027	-0.00577768	0.00609516	0.00492654	0.00811373	-0.000677653	0.00171938	-0.00564764	-0.000945397	0.00432578	-0.0062853	-0.00103538	-0.00228846	-0.00326726	-0.000577454	0.00309364	-0.000287113	0.00835182	0.0110628	0.00221422	0.00458609
ABCC5	-0.0101325	-0.00856056	-0.00105648	-0.00653277	0.00740968	-0.00580326	-0.0233827	0.0513606	-0.00243448	0.0155252	-0.0115444	0.0116277	0.00593485	-0.00257488	0.00370543	-0.000562677	0.00438358	-0.0452108	0.00537943	0.0104408	0.0122356	0.00360639	0.0153466	0.00582742	0.00722245	-0.00348848	0.0137176	-0.00694846	-0.00288267	-0.0170965	0.0101473	0.0265934	-0.00408483	-0.0078015	0.0128673	0.0108503	-0.00846516	0.00327302	-0.0165232	-0.00159843	0.0003729	0.012217	0.0179755	0.00769775	0.00656392	-0.0067376	0.0427202	-0.0037447	0.000684406
ABCB6	0.0151168	-0.0277825	-0.00845061	0.01342	0.00991326	0.00217875	-0.0179237	0.00141178	-0.000903375	0.0150679	0.0140792	0.00607228	0.0103955	-0.00264225	0.0203741	0.0241664	0.00294585	-0.0681876	-0.00310608	0.0248168	0.0120741	0.00999187	0.0160561	-0.00679393	-0.000901049	0.00872836	0.00555453	0.000338549	-0.000715674	-0.0107274	-0.0116085	0.00842942	0.00139798	-0.0158074	0.0296314	0.0149611	0.00668872	0.00150853	-0.0192071	0.00936332	-0.00615976	0.00128199	0.00347498	0.0179075	-0.00843513	0.0191473	-0.00293668	0.000534577	0.00185839
DNM1L	0.00456299	0.00171547	0.00470116	-0.00274197	-0.00430314	0.00681678	-0.00349971	0.00240927	-0.000851999	-0.00465244	0.000327872	-0.00355881	-0.000773146	-0.0089427	-0.00299952	-0.00201191	-0.00247462	-0.000902229	-0.00181799	-0.00491701	-0.000507542	-0.000252185	0.00457041	0.000238597	-0.00510488	0.00136032	-0.000301885	-0.000518463	-0.00507177	0.0220803	0.00557309	-0.00145269	0.0173318	0.00147811	-0.000208337	0.00584795	-0.0176757	-0.00452525	-0.00681807	0.00651856	0.00996777	-0.0120775	-0.00764046	-0.0170482	0.00406257	-0.00128016	-0.00104372	0.00288639	0.000456624
CDH8	-0.00523384	0.00318596	-0.00356956	-6.17e-05	-0.0083345	-0.000639159	0.00739435	0.00336104	0.00132721	0.000659627	0.00168879	0.00838018	0.000233185	-0.00305872	0.000887924	0.000851225	0.00306926	0.00477261	-0.00114208	0.00375622	0.00113307	0.00242281	0.000657507	0.00863904	-0.0139866	-0.0010905	0.000806519	-0.00310721	0.00107124	-0.00617681	0.0012745	-0.000967304	0.00124308	-0.00450654	-0.00428558	-0.00516396	-0.0152663	7.47e-05	-0.00495148	-0.00686365	-0.00451682	0.00307438	-0.00396789	0.00045813	0.0109532	0.00976902	0.00239347	0.00158023	0.00874181
ABCC9	-0.00143743	-0.00427472	0.00299349	-6.24e-05	-0.00014787	-0.00235435	-0.00210637	0.00152741	-0.000692988	-0.00324172	-0.000612109	0.00940283	0.00412155	-0.00177842	0.002532	-0.000326954	-0.00210596	-0.000301389	0.00400588	0.00559507	-0.0016622	0.0033682	-0.00436594	0.00338223	-0.0109663	-0.002811	-0.000543811	-0.00754151	0.00466306	0.00165471	-0.00349569	0.001595	0.00196988	-0.000531958	-7.18e-05	-0.00249122	0.00174935	0.000274294	-0.000913084	0.00286636	-0.000131703	-0.00508628	-0.00187052	-0.0012139	-0.00104978	-0.00378792	-0.00428819	-0.00655678	-0.0019603
ABCF2	-0.00161357	-0.00883003	-0.00444484	-0.00158195	-0.00842999	0.0050391	-0.000202715	-0.00642077	0.0015093	-0.000869186	-0.00459333	0.000855906	-0.00454911	0.00138689	0.00260188	0.00760925	-0.00378834	-0.00115771	0.000193783	-0.00138983	-0.00480005	-0.000314753	-0.00735756	-0.00032767	0.00408954	-0.000112188	-0.000502578	0.00198317	-0.00699152	0.0055353	0.00211474	-0.00624306	0.00311496	0.00611987	-0.000385047	-0.00529443	0.000207927	-0.00613003	-0.00153586	0.00395546	0.0017772	0.00270817	0.00550269	0.00285073	-0.00243975	-0.0108937	-0.00510703	0.0127715	0.000573876
NR1H3	-0.00756052	0.00575507	0.00401296	0.0105784	-0.0110716	-0.00600232	-0.00288148	-0.0043426	0.00462778	0.00419937	0.00147683	-0.00391961	-0.00292431	-0.00906827	0.0245196	-0.00436626	-0.0136782	0.00109601	0.000978441	-0.00371013	0.0131831	0.00640427	-0.0236982	-0.00469136	0.0204844	-0.00466895	0.001786	0.00345669	0.00344264	-0.00989911	0.00632498	0.00616516	-0.0109215	0.00912258	0.01909	0.0148911	0.0161134	-0.0112922	0.00298612	0.0044074	-0.0303192	0.000289995	-0.0149931	0.0161088	-0.00083562	0.0119741	-0.00793465	-0.00920192	-0.00647427
SCAMP2	-0.0101884	4.16e-05	0.00128401	-0.00373418	-0.00688044	0.00540807	0.00228977	-0.0025682	-0.0134894	0.00136564	0.00500444	0.00127577	0.00183703	0.00969429	0.00836021	0.000183741	-0.00544592	-0.00574184	-0.00799233	0.0140424	0.000751815	0.0036	-0.0122685	-0.00425287	-0.00146048	0.00302574	0.00241163	-0.00266345	0.00337956	-0.0126484	0.00159841	0.0220573	0.0106312	0.0164815	-0.000934725	-0.00676421	0.00236972	0.00748743	0.000835749	0.00195611	0.0030003	0.00943742	0.00774697	-0.000645506	-1.26e-05	-0.00540081	0.01272	0.0203952	0.000646828
SCAMP3	0.000314127	-0.00528936	0.00352338	-0.00283713	-0.00661388	-0.00678481	0.000454766	0.00906079	-0.0059147	-0.000729642	0.00507701	0.00267832	0.00329088	0.00553299	0.0156045	0.000655686	0.00182741	-0.00362966	0.000708396	-0.00326197	-0.00201549	-0.00488107	-0.00957771	0.00303737	0.00463404	0.00869379	0.00335503	0.000896763	-0.00607	0.00355744	-0.00283795	0.00809962	-0.00376613	0.00547225	0.00128707	-0.00548803	0.00382036	0.0085661	-0.00954661	0.000204261	0.00504958	0.000454903	0.00703935	0.0054721	0.00477464	0.00324065	0.00369326	-0.000468722	-0.00298944
RWDD2B	0.0099567	0.00344388	-0.00294901	0.00792247	-0.0112536	0.000546582	0.00276835	-0.00754626	-0.00578264	0.00256881	0.00968509	0.00276181	-0.00584778	-0.000606927	0.00647877	0.00143843	0.000892735	0.00626266	0.00304983	0.00529318	-0.00336306	-0.00477123	0.0108859	-0.0095272	-0.0016487	0.0057765	0.00322798	-0.00523902	-0.00804727	0.00846565	0.00255538	0.0018838	-0.00108868	-0.00393254	0.0283636	0.0222744	0.000618922	-0.0058451	-0.0252185	-0.00597583	-0.00955006	4.75e-05	0.00281392	-0.017391	-0.000751373	-0.00805093	-0.0117092	0.00970451	0.00559543
CDH9	-0.000687475	-0.00410201	0.00307275	0.000826062	0.000942331	-0.00365749	0.000605124	0.00109773	0.00237286	0.0130988	-0.00277077	0.0169425	0.00236373	0.00156722	-0.000122023	0.000580946	0.000261953	-0.00337587	-0.00309025	0.00160941	0.00360962	-0.00138206	0.000677715	-0.00103396	-0.0142542	-0.000479469	0.000232758	-0.00568068	-0.00211957	-0.00221629	0.00575474	-0.0106956	-0.000829193	0.00153085	-0.00429853	0.00233319	-0.0023731	-0.00867757	-0.00803761	-0.00125166	-0.00681793	-0.0047269	-0.00491719	-0.00256873	-0.00375834	0.0030951	-0.000252088	0.00281257	-0.000116895
DPP3	0.00289502	-0.00410812	0.000409381	0.00447307	0.00456994	0.000746561	0.00378479	0.00556619	0.0120741	-0.0022678	-0.000183405	0.00565593	-0.00141486	-0.00631031	0.0115258	0.0138128	-0.00410253	0.000473547	-0.00821895	0.00687217	0.000103263	0.00429181	0.00535073	0.00577535	0.00158342	0.008385	-0.00218543	0.00465921	0.00897877	-0.000348899	0.00436508	0.0107427	0.012263	-0.00485599	-0.00320923	-0.0046592	0.00265581	-0.0136724	-0.0133316	-0.000325169	-0.00800408	-0.00531089	-0.00526574	-0.000155949	-0.00185622	-0.00920303	0.0073342	-0.0115438	0.00105828
SNUPN	0.00163529	0.0164212	-0.00369584	-0.0149569	-0.00655578	0.0039332	-0.000644942	-0.00772545	0.00990314	-0.00142038	-0.00330428	-0.00235546	-0.00116383	-0.00500418	-0.00894352	-0.00415342	-0.00746972	-0.00958347	0.0093144	-0.0141137	0.00218391	0.00869013	0.001582	-0.00361734	0.0132195	-0.004722	-0.00515095	0.00254654	0.0009156	-0.00158519	0.00524873	0.0313726	0.000256214	0.00756537	0.000555783	0.00766308	0.0124901	0.0184534	-0.0173483	0.000962417	-0.00501446	0.00445005	-0.00730124	-0.00598897	0.00851669	-0.00465729	-0.00753849	-0.00414516	0.00725179
HUWE1	0.00739071	0.00354502	-0.00031691	-0.00143888	0.00208324	0.000538098	0.00126975	-0.000646412	-0.00939968	-0.00224121	0.00104062	-0.000653453	0.00306322	-0.00119954	0.000782673	0.0153734	0.00069676	0.00293094	0.00172246	0.00606004	0.00320644	0.000147355	-0.000387217	-0.0011451	-0.00033569	-0.00319823	-0.00305956	0.0022799	-0.00112443	-0.00031534	0.000542174	0.00162775	-0.00400494	0.00743902	-0.00636964	0.00349866	0.00141955	-0.00332694	0.00240003	0.000958464	-0.00142862	-0.005848	-0.00270209	-0.00305737	0.000535131	0.00302656	0.00565753	0.00760991	0.00560399
PTPRU	0.00533684	0.00254047	0.00681889	0.002518	0.0053561	-0.00219517	-0.00216122	-0.00209141	0.0117414	0.0077436	-0.00989793	-0.00596076	-0.0034766	-0.009897	-0.00204314	0.0356993	0.000461976	0.0154625	-0.0194121	-0.00787661	0.0104746	0.00683507	0.0180263	0.0100087	-0.00837205	-0.00590459	-0.00822628	-0.00997922	-0.00434761	0.00115644	0.00344873	0.00596612	-0.00972989	0.0118702	0.00626747	0.00643875	-0.00633449	0.00356126	0.0128675	0.00211526	0.00954444	0.00436462	-0.0050616	0.00908396	0.0017748	-0.0202888	-0.0107447	0.00529726	-0.00400676
TSPAN32	0.000375597	-0.000807981	0.00367435	0.000366926	0.00211215	-0.00911982	0.00449665	-0.000814205	-0.00133926	-0.00461141	-0.00311663	-0.00494395	0.00679852	-0.00246824	-0.00265141	-0.00609325	-0.00432639	-0.000852121	0.00196098	0.00239329	0.00398798	-0.002567	-0.00830587	-0.000602394	-0.0143952	-0.00196146	0.0047272	0.0111977	0.00954956	0.000948913	0.00377738	0.000597586	-0.00945299	0.000756015	-0.000484612	-0.00341017	0.00353043	0.0029946	0.00274665	-0.00331367	-0.00228403	-0.00148582	-0.0129451	-0.00146766	0.00391155	-0.0111555	-0.00188408	0.000653383	0.000934417
TSSC4	-0.00230363	-0.0111166	-0.000442005	-0.00382145	-0.00180775	-0.0165777	0.00969324	0.00324106	-0.0101667	-0.00809094	0.000282916	-0.0145155	0.00396366	0.00248777	0.00672621	-0.00356141	0.0117485	0.00244328	0.0105642	-0.00186817	0.00901938	0.001427	-0.0182476	0.0113234	0.00447326	-0.00102878	0.00192948	0.0115409	0.0131894	0.00415135	-0.00481425	0.0148898	0.0112038	-0.0108695	0.000340375	0.00621743	-0.0139231	0.00743626	-0.00344461	0.00362561	-0.0203714	0.00606509	-0.0129544	0.00882647	0.00168365	-0.00281408	0.00629741	0.000383917	-0.000350791
ATP9A	-0.00530925	0.0173969	0.000843931	0.026349	0.00116169	-0.00495142	-0.0128633	0.00463698	-0.00607656	-0.0132436	-0.0164028	-0.0071516	-0.00120675	0.00123632	-0.00645763	0.00101319	0.00428045	0.00298804	0.00047786	-0.0194563	-0.0334467	0.0124003	0.00732162	0.00562556	-0.00994581	-0.00810258	-0.00100597	0.000126527	0.00722286	-1.84e-05	-0.00334582	0.011488	-0.00357165	-0.00203207	0.0130968	0.00963226	-0.00801189	0.0189755	-0.00234337	-0.00808142	-0.0309815	-0.00777171	0.0137706	0.00301363	-0.00558986	0.00478331	0.0163812	0.0112958	0.00982964
CDH10	7.57e-06	-0.00326141	0.00670554	-0.00235294	-0.00839093	0.00375846	-0.00745999	0.00112847	-0.000494836	-0.0106156	0.00655356	0.00132226	-0.00127058	-0.00408468	0.0135383	-0.00111156	0.00237897	0.00205135	-0.00456274	0.00419041	0.00946067	0.00138743	0.00297826	0.00291156	-0.00619477	-0.00499363	-0.0021342	0.0119592	-0.0086464	-0.000868876	-0.00594923	0.00285317	-0.0105621	-0.00127964	-0.0031299	0.00249628	-0.00901407	0.00394922	0.00429311	-0.00358075	0.00201738	0.00037532	0.00512278	0.00228831	-0.00525768	0.00794436	0.00696268	-0.00502293	-0.00379668
USH1C	-0.00760077	0.00112696	0.00561795	0.00371108	-0.00177526	0.00521709	-0.00354014	0.00610356	-0.00266552	-0.00487156	0.00372102	0.00816787	-0.000798379	-0.00159363	0.00155191	-0.000963129	-0.000770074	-0.00112477	-0.00348399	-0.00462976	0.00112666	0.000303919	0.00487789	-0.00150468	0.0053528	0.00405744	0.00197501	-0.00156632	0.00386467	-0.00541395	-0.0014354	-0.00108478	-0.00939013	0.00306885	-0.00445772	0.00682703	-0.00567596	-0.00442922	-0.0030509	0.00247584	-0.00390937	-0.0013492	-0.00672225	0.00391461	-0.00366456	-0.00165535	-0.0040094	0.00312985	0.00933531
PQBP1	0.00520227	0.00092777	0.00135713	-0.00294013	-0.0187982	0.00897785	-0.00290486	0.0167004	-0.000854926	-0.000939769	0.00290724	-0.00707373	0.00827865	0.00362629	0.0274369	0.00457078	-0.00618256	0.000678776	0.00520639	-0.00944234	-0.00422983	-0.00828348	-0.0035718	0.0030105	-0.000248859	0.00517203	0.00378191	-0.00158103	-0.00393048	0.0169349	-0.00294822	0.013764	0.0149187	0.0213664	-0.0131538	-0.00916324	0.00611373	0.000603931	0.0117599	0.00665508	-0.00273672	-0.00439116	0.00681826	-0.000677718	-0.000331827	-0.00463744	-4.21e-05	-0.00159399	-0.00167976
EDIL3	0.00239556	0.00125012	0.0037065	0.00192131	0.00221399	-0.00235224	0.000488897	-0.000741709	0.000674134	-0.00584161	-0.00665361	0.0173775	0.000970475	-0.00857366	-0.00104458	-0.00768521	-0.0035067	0.00267836	-0.00338999	-0.00610128	-0.011492	0.00747011	-0.00513085	-0.00141649	-0.0103186	-0.00103692	0.00384901	-0.00415984	0.000995926	0.00247531	-0.00276993	0.00947805	-0.00657668	-0.00102901	0.003168	-0.0100448	7.33e-05	0.00336236	-0.00226871	-0.00419143	0.00802499	0.00322715	-0.00684551	-0.00524393	-0.00408889	0.00518189	3.8e-05	0.000862357	-0.00692591
HHLA1	-0.00307204	0.00617119	-0.00336627	0.00514962	-0.00550056	-0.00157303	0.0151205	0.00345939	-0.000254592	-0.00546504	-0.000971389	-0.0228596	0.00807865	-0.00415487	-0.00174847	0.00296156	0.00387253	-0.0111552	-0.0129285	-0.00761164	0.00408534	-0.003746	-0.00471259	0.00463622	-0.018496	-0.0138169	0.00493126	0.00596694	0.00295109	0.00304204	0.000199812	-0.0053592	0.00113329	0.00263922	-0.0101219	-0.00342728	-0.0119121	0.00249058	0.000790357	-0.00342485	0.0115766	-0.00159186	-0.02515	0.00190268	0.00569918	0.00839528	0.00536238	0.0104011	0.00953255
COL4A3BP	-0.00918598	0.0129075	0.0105837	-0.00253459	0.00533053	0.0110948	-0.00885279	0.00898394	-0.00991615	0.00104802	-0.000440223	0.000522061	-0.00579484	-0.000190819	-0.00769364	-0.0124538	-0.014989	-0.00276696	0.0210262	0.019195	0.0022303	0.00700687	0.0141926	0.00108101	-0.00389818	0.014443	0.00216233	-0.0114327	-0.000764849	0.0027329	-0.00520775	-0.000698347	-0.0195585	0.0090725	0.00867288	-0.000685458	-0.00490399	-0.0110015	0.0105181	0.00174082	0.00324406	-0.00376713	-0.0049225	-0.00883193	0.0298081	-0.00654336	0.009217	0.0496358	0.008904
KCNK7	-0.00525763	0.00060775	-0.000183188	-0.000663381	-5.14e-05	-0.00367873	-0.00143248	0.00284021	0.00252789	0.002127	0.000763839	0.00564391	0.00621166	-0.00259096	0.00174048	0.00521316	0.00045451	-0.00157721	-0.000500232	-0.00095645	-0.000725481	0.00200149	-0.00141025	0.000722143	-0.0019746	-0.00932349	0.00154908	0.00608042	-0.00481858	0.00538896	-0.000193508	-0.00330326	0.000987086	0.00538267	-0.000159921	-5.48e-05	-0.000234226	0.00297724	0.00230486	-0.00639252	-0.00162166	-0.00846234	-0.00623187	0.00647872	0.0023849	-0.00960823	-0.00233009	0.000158331	-0.00369706
CDH11	0.00239244	-0.00472174	-9.81e-05	0.00138824	0.0026178	0.00313475	-0.00186708	0.00301695	-0.00826824	0.00205491	0.000850623	0.00338297	0.00306234	-0.00502738	0.00654037	-0.00205652	0.00168945	0.000184544	-0.00027665	-0.00680349	-0.00129618	0.00328193	0.00654195	-0.0011346	-0.010906	-0.0013013	0.00301618	-0.00204336	-0.0062093	0.00750201	-0.00434502	0.00315949	-0.00969016	0.00027083	0.00160253	-0.0118799	-0.00124927	-0.00842157	0.00211026	0.00427721	0.00476302	0.00275021	-0.00379811	0.00450977	-0.00127547	0.00512363	-0.00505012	0.000638551	0.00245065
UST	0.00179036	0.0014065	-0.00257358	-0.00301759	-0.00609206	-5.81e-05	0.0226575	0.00256977	0.00366175	0.00104782	-0.00923191	-0.00111991	0.0226734	-0.0140055	-0.00211714	-0.00326107	-0.00612483	-0.00583056	0.00236684	0.0111017	-0.0265128	-0.00527159	-0.00500921	0.000144489	0.00778063	0.0112921	-0.00585172	-0.00323518	-0.00613201	-0.00343635	-0.00210593	0.000175894	-0.0111569	0.00435564	0.0063019	-0.0149391	0.00361908	0.0126334	0.00454668	-0.0130924	-0.00607767	0.00716381	0.00058857	-0.00839936	0.00382614	-0.00447386	0.0049264	-0.00712618	-0.0111244
ARPC5	-0.0068921	0.00301115	0.000171888	-0.0022439	-0.00211585	0.0103635	-0.000636654	0.00147334	0.0195838	0.0028772	-0.0180806	0.00456814	0.00488282	0.00279392	5.95e-06	-0.00861461	-0.000875749	-0.00270191	-0.000672786	-0.0055258	0.00090662	-0.00157521	0.00222496	-0.00596729	-0.000946657	0.00412749	0.0017599	-0.00619279	-0.00470068	-0.00763909	0.00406254	0.0017414	0.000487635	0.0156489	0.0064765	0.00198977	-0.0132932	0.00247326	-0.000904867	0.000666227	-0.000825635	0.00298757	-0.0136978	0.0050221	-0.00944622	-0.00492296	0.00476456	0.00148741	-0.00496118
ARPC4	-0.0112889	0.000363982	0.0038491	-0.00109671	-0.00439556	0.000247342	0.000579592	-0.000153421	-0.00145557	-0.00378539	-0.00725453	-0.00415116	-0.0027795	-0.00336611	0.00701925	-0.0169462	-0.00674549	-0.00454754	0.00643621	0.00679241	0.00624438	-0.000389204	-0.0194474	0.00237153	-0.00207412	0.00050189	0.00442227	0.0024471	-0.0105988	-0.00528616	-0.00150096	-0.000155018	0.000506458	0.0308713	-0.00695728	0.00110745	-0.00567691	-0.00180229	-0.016522	0.00282341	-0.00203378	0.00454777	-0.00330189	-0.00671023	0.00593813	-0.0117749	-0.00808126	0.00436104	-0.0040727
ARPC1B	0.00604266	-0.000408476	-0.00133665	0.0012165	0.00125145	0.00862785	-0.00199875	0.00265852	0.00693361	-0.00283301	-0.000386015	0.00303564	0.00342968	-0.00216054	0.0263813	0.0100827	-0.000631984	0.00247375	0.000218782	0.0135784	0.000916964	0.00207589	0.00450242	-0.00108791	-0.00739585	0.00218301	-0.00642233	0.00102258	0.0102754	0.00130594	0.00438964	-0.00209807	0.00994262	0.000982697	-0.00137556	-0.00182401	0.0112185	0.00270875	0.00727475	-0.000734975	-0.00572979	0.002356	0.00547219	-0.0029798	-0.000334742	-0.00603818	-0.00587486	0.00865154	-0.00142754
ACTR3	0.000385896	0.00135068	-0.00191231	-0.0131602	0.00165743	0.00243187	-0.00368355	-0.00202219	0.0241432	-0.000256166	-0.0023474	0.00476563	-0.00182156	-0.00376309	0.00675305	0.0064977	0.00406157	7.05e-05	0.0018563	-0.00452233	-0.00122809	-0.000666387	-0.00410879	0.00492989	0.00369546	-0.00688971	-0.00292941	0.00402057	-0.015246	0.00102171	0.00454613	-0.00464668	0.00407837	0.00624061	-0.00076297	0.00364323	-0.0172911	0.00286087	0.000954843	-0.000512861	-0.00243493	-0.0090863	0.00336528	0.00070085	-0.0010098	0.00174818	0.00139655	-0.00840717	-0.00112164
ACTR2	0.00167639	0.000657744	-0.00147346	-0.00482081	-0.000370426	-8.6e-05	-0.000114204	0.000435423	0.00948193	0.000925039	-0.00267502	0.00559351	0.0041476	-0.00106345	0.0100634	-0.00997761	-0.00580052	0.00573009	-0.00231845	0.00425766	0.00140474	0.00251162	-0.00263003	0.00641077	0.00692074	-0.00184414	-0.00212352	-0.00399191	-0.0226205	0.00211922	0.0033552	-0.00191616	0.00954595	0.00216664	0.00479856	0.00222069	0.00314193	0.000148286	0.00400182	0.000691448	0.00119027	-0.0071988	0.000616848	0.00353912	0.00636854	-0.00138459	-0.00469327	0.0326619	0.00890053
TSPAN5	0.00522722	-0.00688627	0.00099707	0.00247567	-0.00775713	0.0209409	0.0177142	0.00539032	-0.00613463	0.0111922	0.00187678	0.0214201	-0.000499486	0.00425485	-0.00246447	-0.00700787	0.0060457	-0.000231827	-0.0024925	-0.0016178	-0.0354112	0.000403767	-0.00496073	0.0113147	0.0234382	-0.00829111	-0.0141752	-0.012788	-0.00051352	-0.00133405	0.00970512	-0.0160111	-0.0235815	0.0139719	-0.0102645	-0.00559757	-0.0027854	-0.0036475	-0.00712895	-0.00321468	0.0314756	0.0178457	0.000172981	0.00386689	-0.00945028	0.0140263	-0.0116997	0.0307163	-0.0124403
TSPAN3	-0.00144479	-0.00928125	-0.00187141	-0.00061691	0.004065	0.00997023	0.00622469	0.000340111	0.00529348	0.00271183	-0.00275157	0.00283754	-0.00549647	-0.000717619	0.00576447	-0.0066166	-0.00833415	0.002075	0.00124769	0.00539034	-0.00212945	0.00376774	-0.00762011	0.00301169	5.02e-05	0.00684813	0.00181711	0.00472339	0.00508779	0.00218916	0.0091938	-0.00148682	0.00509706	0.0117772	0.00173846	0.00443995	0.00559649	0.00659089	-0.00550607	-0.00153072	0.0101173	0.00114697	-0.0187666	-0.00121551	-0.00213981	0.00462193	-0.0124402	-0.0019971	0.00614688
ADAM8	-0.00276674	0.00454098	-0.000606272	-0.000886031	0.00064436	0.0021036	0.000887139	0.00117068	-0.00397776	-0.00857299	-0.00257303	-0.00084316	-0.00131564	-0.00154245	0.00116786	0.00491265	0.00329071	-0.000340801	-0.000669801	-0.00750135	-0.00186485	-0.000502348	-0.000510388	-0.00157986	-0.012245	0.00311524	-0.000948444	0.0145072	-0.00601477	0.00269317	-0.00452315	0.00725645	0.00938166	-0.00469307	0.00522348	-0.00157688	0.000762262	0.0010341	-0.00301278	-0.0019064	0.00404595	0.00523643	0.00144049	0.00094472	-0.000688768	-0.0137295	-0.005164	0.000862733	-0.000952367
CDH12	0.00159861	-0.00134609	-0.00400192	-0.000604364	-0.0030016	0.00320697	0.000301614	-0.00155199	-0.00223814	0.00253275	0.000224446	0.0102184	0.00205168	0.00359309	0.000374399	-0.00144694	0.00408858	-0.000226125	-0.00162488	0.00210365	0.000555907	-0.00420522	-0.00427348	-0.00171276	-0.0163947	-0.0012549	0.00163866	-0.00600958	0.00923569	0.00270749	0.000510967	-0.00163938	0.000404308	0.00668704	-0.00265418	-0.00194898	-0.00706712	0.000629032	-0.00172817	-0.00170326	-0.00118525	0.000565535	0.000561319	-0.000151982	0.00270316	-0.0100433	-0.00187863	-0.000233279	-0.00224359
TSPAN2	-0.00608944	0.00348894	-0.00583466	-0.00100612	-0.000951114	8.95e-05	-0.00601462	0.00310898	0.00447467	-0.00405858	-0.00361921	0.0228559	-0.00352294	0.00417577	0.00426837	-0.000361068	0.000875326	-0.00335487	-0.00208722	-0.00169987	0.000370793	0.000491035	-0.00892592	-0.0105	-0.0136832	-0.00183885	0.00066255	-0.0169018	0.00160479	-0.0074173	-0.00229556	-0.000171789	0.000679133	-0.00171302	-0.00156871	0.00959959	-0.00319589	0.000375716	0.00146356	0.00270152	0.000277401	-0.00634382	0.00528113	-0.00195901	0.0032812	0.0133789	-0.00103656	-0.0159645	-0.00027949
NUBP2	0.00262185	-0.000443172	-0.00694494	0.00424294	-0.00043987	0.014987	0.000280741	-0.00138465	0.00888326	-0.0067983	0.00597336	0.00813178	-0.00114	-0.00377545	0.0151455	0.00185063	0.00261944	-0.00200282	0.00344688	-0.00160114	-0.00629128	0.0010289	-0.0135719	-0.00548288	0.00209644	-0.00920808	0.00302372	0.00189908	0.0144867	-0.017199	0.00441438	-0.00757219	0.0047107	0.00591775	-0.00345382	0.015327	0.00142586	-0.00669386	-0.00737628	0.00261012	0.00338953	0.00118841	0.00430706	-0.00713453	-0.00904577	-0.00446746	-0.0026055	0.00179994	-0.00256457
TSFM	-0.00594152	0.000783535	0.000401659	-0.0023596	-0.00584112	0.00105339	0.00836618	-0.0105363	-0.00745998	0.00146036	-0.0095966	0.00298798	-0.000334063	-0.00102317	0.014252	0.00278212	-0.00408222	-0.00547616	0.000699757	-0.00624514	-0.00289403	-0.00782978	-0.000619454	0.0115426	-0.00258159	-0.00107387	-0.000469361	-0.00196959	-0.00627058	-0.00350054	0.000849896	0.00230302	0.00815576	-0.0102212	-0.00593461	0.0375764	-0.00501938	0.00212196	0.00491958	-0.007419	0.00888246	0.0101097	-0.0145465	0.000165305	0.00220565	0.00183923	0.00646137	-0.00340304	-0.00612641
TSPAN1	-0.00814161	0.000343088	-0.00084826	-0.00278189	0.00414049	-0.00927713	-0.00897214	0.00601314	-0.00749856	0.0116348	0.00225684	-0.00426975	-0.0292228	-0.00244364	0.0222514	0.0036795	-0.0037384	-0.00241529	-0.0087611	-0.00625869	0.00110588	0.00623147	0.0119897	5.44e-05	0.00294744	-0.0211045	-0.0230439	-0.00678953	-0.00804631	-0.0216196	-0.00268965	0.00195656	0.0017866	0.0298055	0.00119029	0.00947722	0.0153976	-0.00177853	0.00873932	0.00281049	0.0176044	-0.00456139	-0.0303764	0.00573391	-0.0106059	0.000755403	-0.0159447	-0.0150669	0.000801271
PPIF	-0.00382042	-0.0201887	0.00373231	-0.00358293	0.00299151	0.0157361	0.0169302	-0.0112006	-0.00369194	-0.000921685	-0.0297131	0.00208883	0.00220067	-0.00236153	0.0118306	-0.00761937	-0.00206131	-0.0125417	-0.00312423	-0.00788156	0.000580383	1.08e-05	-0.0199918	0.00316482	1.51e-05	0.0201689	-0.00692687	-0.0064548	0.0124152	-0.00585533	-0.00635031	-0.00611107	0.0250522	0.0114053	-0.00953094	0.0243476	-0.00177274	-0.00565533	0.00372306	-0.00191834	-0.0130172	-0.00439159	-0.0230054	-0.000456666	0.00430978	-0.000543352	0.000281301	-0.00820046	0.00624339
CTDSP2	-0.000864107	0.0411672	-0.00651666	0.00404158	0.0295832	0.0149972	0.00060193	-0.00454757	-0.00171353	0.00919726	-0.000842073	-0.00434505	-0.00874467	0.000914565	-0.00984391	0.00345195	0.015823	-0.00412135	0.00246613	-0.0216162	-0.0107971	-0.00788546	-0.0147291	0.000393151	-0.0120018	-0.01561	0.00703467	0.00137459	0.00126543	-0.000347081	0.000504161	0.000934635	0.00592851	0.00744334	-0.0189314	0.00605377	0.0148962	0.0182134	-0.0214339	-0.015454	0.000262725	-0.00853771	0.0136048	-0.010805	-0.00628186	-0.00679341	-0.00804451	-0.000710465	-0.00358515
TRIM10	0.00139022	0.00164985	-0.0013553	1.74e-05	-0.00230122	-0.00151423	-0.000139933	0.000261776	-0.000424623	-0.00145984	0.00286934	0.00522869	-0.00125619	0.000339769	-0.000406617	-0.00274008	0.0025464	0.00213904	0.00163737	-0.00123975	0.00410133	0.00109486	-0.00200259	0.00206759	-0.00350273	-0.000759367	-0.00159196	-0.00028187	0.00631546	0.00268091	-0.000405012	-0.0028024	-0.00166607	0.00126244	-0.00162715	-0.00132973	0.00123398	-0.00192615	-0.0036008	-0.00113682	-0.00218578	-0.000441361	-0.00409145	-0.0029312	0.0025157	-0.000904314	0.00107994	0.00100952	7.38e-05
ARPC2	-0.000403947	-0.000141854	0.00215973	-0.00704107	-0.00633622	-0.00118571	-0.000868514	0.00107353	0.0170081	-0.00234753	0.000876635	-0.00115367	-0.00216543	0.000179954	0.0111871	0.00180235	-0.00393797	0.000411855	-0.00135525	-0.00168277	-0.00111457	0.00100886	0.00253945	0.00178133	0.0017555	0.000216381	0.00052176	-0.000792424	0.000151664	0.0013962	0.00306863	-0.00698161	0.00823113	0.00661807	0.000682081	-0.00346099	-0.000277315	0.000208863	-0.00202334	0.00700549	-0.000798302	-0.00559176	0.00326347	-0.000788709	0.00946577	-0.00099299	-0.00141007	0.0102163	-6.56e-05
SGK2	0.00336315	-0.00407269	0.00117863	0.00292177	-0.00561742	0.00198649	0.00105072	-0.00230731	0.00380781	-0.0117418	-0.00496443	0.00239992	0.000916948	-0.00219157	0.00677425	0.0107213	0.00458789	-0.00733106	-0.00468827	0.00971813	0.00244063	0.000395897	0.00264788	-0.000375301	-0.0107706	-0.00111932	-0.00190425	-0.00969405	-0.00721751	-0.00572691	0.00818885	0.00280815	0.00532127	-0.000791655	0.00245355	-0.0104896	0.00518263	0.00648773	-0.00309741	-0.00409368	0.00113914	0.00172284	0.0093953	0.0115001	-0.00501861	-0.000539472	-0.00317603	0.000289653	-0.0111964
RAD50	0.00361774	0.00411667	-0.00252533	0.0019577	-0.00463508	-0.00235482	0.00243807	1.54e-05	-0.00187409	-0.00491151	-0.00414577	-0.0020519	-0.00545349	-0.00479834	0.000284466	0.00351665	-0.012365	-0.00154557	-0.00122878	-0.013468	0.00248651	-0.00500662	-0.00144649	0.00756669	-0.000749611	-0.00741928	-0.00352969	-0.00148654	-0.0133474	0.00654233	-0.0102053	0.00802504	-0.0164118	0.0117073	-0.00170453	0.00523213	-0.00324663	-0.0118944	0.00291088	-0.000294554	0.00310522	-0.0283763	0.00893679	0.00736999	-0.00257703	0.00243909	-0.00245173	-0.0032843	0.00876134
KIF20A	-0.00347369	0.014959	-0.000319524	0.0222448	-0.00156528	-0.0130688	-0.00540051	-0.00251095	0.00211118	-0.00336067	-0.0043601	-0.000633753	0.0070091	0.00830345	-0.0035002	0.00252664	-0.00426167	-0.00465404	0.111118	-0.00458192	-0.00151229	-0.00510465	-0.00496473	0.00106895	-0.00213833	0.00254462	-0.00122808	-0.00165623	-0.000195755	0.00415921	0.00188222	0.00183635	0.00775639	0.000179575	-0.0105649	-0.00818146	0.00223335	-0.0101136	-0.00913808	-0.0131906	0.00180537	0.00429034	0.00154754	0.000645026	-0.00241382	-0.000129297	-0.0120946	-0.00597138	0.00110959
PREB	0.00679282	-0.0125315	-0.00299884	0.00258859	0.0005352	0.0188359	-0.0046724	0.00187281	-0.00259436	-0.000704169	0.00577903	0.00162688	0.00362296	0.0667837	0.0104091	0.0128807	-0.00201363	0.00161985	-0.004464	-0.00890976	-0.000219674	-0.00117903	-0.0116464	-0.000481136	-0.00041563	0.0135462	-0.00258637	0.00119521	0.0106647	0.00287922	0.00735184	-0.00103251	-0.00222489	0.00354255	-0.00255813	0.00845099	0.000197699	-0.000375397	0.0141306	0.00135633	-0.00435173	0.00569018	0.00654615	0.00252257	-0.00821749	0.0150947	0.000601242	-0.00904231	-0.00189458
HIPK3	-0.0017242	-0.00161147	0.000231852	0.0043133	-0.00151943	-0.00736225	0.00219729	-0.00231681	0.00280492	-0.00229777	-0.0116652	-0.0115578	0.00731142	0.00275446	0.00256004	0.00756054	-0.00302327	0.00167779	0.000937142	-0.00194265	-0.00348663	-0.00155295	-0.00992447	-0.00469058	-0.0115786	-0.00731769	0.000700447	0.00413282	-0.029268	0.00882046	0.0132322	0.00558339	0.0122409	0.00779672	-0.00650102	-0.0109653	0.00494413	-0.00300845	0.0061602	-0.000192311	0.00137984	0.000695436	0.00264313	0.0090864	-0.00581565	0.0101179	0.00146766	-0.00745597	-0.00529101
FEM1B	0.0071937	-0.0080478	0.00248894	0.000291408	-0.00526714	-0.0121427	-0.000354847	0.00639854	-0.00671272	0.00822534	0.00220546	0.00360801	-0.00122841	-0.0104524	-0.00786833	-0.0116384	0.0197358	0.00345288	-0.00630093	0.0266432	0.00317188	0.00172198	0.0154842	0.0046709	-0.00225526	-0.00364411	0.00510689	-0.0130036	-0.0231124	0.00554678	0.00108271	0.019249	0.00691906	-0.0043233	-0.00876099	-0.00414694	0.00372424	0.016235	-0.00600408	0.00879226	0.00805274	0.00284048	0.00648095	-0.0326769	-0.0177034	0.0157317	-0.0171199	-0.00149459	-0.00459388
CDH13	-0.00355575	0.00269076	-0.00520721	0.0018433	0.00295775	-0.00274034	-0.00697731	-0.0010662	0.00182458	-0.00046213	0.000490484	0.0377071	-0.00892987	0.000228027	-0.000324876	0.0009967	0.00191748	0.00207723	-0.000199511	-0.00506578	0.000535999	0.00390916	-0.00258338	-0.0108504	0.00690747	0.0063816	-0.0024645	0.00240557	-0.00254955	0.00723316	-0.00638529	-0.00487165	-0.00320298	0.0064846	-0.00448291	4.79e-05	0.00936849	-0.00575027	0.0056269	0.00166823	0.00251935	-0.00275035	0.00986738	0.000946939	-0.00348318	-0.00778491	-0.00432903	-0.00933602	0.00539302
ACTR1B	-0.00148943	0.00710142	-0.00149131	0.000793282	-0.00389717	-0.0043754	-0.0010806	-0.00039625	-0.000885139	0.00146584	0.00601841	0.00557531	-0.00179668	0.0037285	0.00977037	0.0168977	0.0102691	0.00622571	0.00184622	0.0168161	-0.0074437	-0.00314053	0.00153236	0.00137631	-0.000844695	0.012741	0.00567063	0.00341028	-0.000451974	0.00596103	0.00191089	0.0113262	-0.00266899	-0.00392571	0.00808355	0.0143424	-0.013004	-0.00692977	-0.0122936	-0.00604202	-0.00642565	-0.00673171	-0.0156401	0.0286853	-0.00223141	0.000615159	-0.0020041	-0.006174	-0.00636155
ACTR1A	-0.00457798	0.010925	-0.000496118	0.00206242	-0.00555316	-0.000920079	0.0046399	0.00490287	-0.00306165	9.86e-05	-0.00210168	-0.00190713	0.00293763	-0.0011567	0.00988088	0.00407134	-0.00330329	0.00478743	0.00557322	0.00475397	0.000800767	0.00395966	-0.0123253	0.00151975	-0.00692278	0.0023252	0.00310914	0.00134513	-0.00136675	-0.0162386	-0.000618734	-0.00327632	0.0269865	0.00261501	-0.00548059	0.0100958	-0.000825412	0.0115493	-0.00477239	0.00798512	-0.00546712	-0.00214741	0.0108101	-0.00161947	0.000990939	-0.00462363	2.3e-05	-0.00033874	-0.00798061
ARL4C	-0.00222505	-0.000380498	-0.00919099	-0.00267856	0.00291386	0.00428423	-0.019037	-0.0161904	-0.00781846	0.000533354	-0.0132392	-0.0141756	-0.0239455	0.000262927	-0.00897627	-0.0157885	-0.00435542	-0.0117454	-0.00311625	0.00599777	-0.0185122	0.00195798	0.00442302	0.000734693	0.00380006	0.0325494	0.00874301	0.00744321	-0.00453592	0.00167256	-0.00157482	0.00721911	-0.0158888	0.0075061	-0.00574279	0.00972913	-0.00563155	0.00599971	-0.00351107	0.000248172	0.0248089	0.00810321	-0.00848312	0.0103029	-0.00142645	-0.0197366	0.0180474	0.00367416	0.0226044
RASGRP1	0.0186694	-0.00352015	-0.00356547	0.0220782	-0.00256916	-0.0114096	0.0150316	-0.0121744	0.000510571	-0.0124811	-0.00206718	-0.00362092	-0.0872406	-0.00728212	-0.013614	-0.0291316	0.0125418	0.0181668	-0.0302374	0.00372135	0.0445144	0.0086494	0.00453865	-0.0185755	-0.0158018	-0.0295016	0.020069	-0.017773	0.0154956	0.00684867	-0.181044	0.00155265	-0.00640191	0.0118902	0.00945184	-0.0257635	-0.0270175	0.0125403	0.0142443	0.0330789	-0.00682944	0.0192722	-0.00672075	0.00519668	-0.00916443	-0.00154518	0.0339137	0.0313822	-0.00995229
DNAL4	0.00763253	0.0188297	-0.0100585	-0.00541876	0.000725883	-0.0011466	-6.54e-05	-0.0032492	-0.00533725	0.0133636	0.0198711	-0.00213617	0.00240752	0.00258407	0.0116286	0.00223715	-0.00349212	-0.000916007	0.000706719	-0.00509984	0.00923225	-0.00207719	0.0104586	-0.00934104	-0.0048105	0.00629791	0.00338393	-0.000396351	0.00928465	-0.011926	0.0032719	-0.00563529	-0.00368322	-0.0195027	0.00812036	0.0155708	-0.0197388	-0.0212002	0.00389516	0.00989143	0.00480759	-0.00266135	-0.0207428	-0.00635602	0.00687551	7.82e-06	0.00876509	-0.00194811	-0.00243584
ZNF263	0.0111933	0.00321887	0.00335589	-0.00461619	-0.00791662	-0.0202937	-0.00514566	-0.0093884	-0.0041142	-0.00562615	0.018453	-0.00321712	-0.00863975	0.00765964	-0.00611647	0.0014811	0.0225666	-0.00338718	0.00394892	-0.00522793	0.00459621	0.0128786	-0.0453596	-0.000497584	0.00157025	-0.0155468	0.00184878	0.00912024	0.00507214	-0.0083542	-0.00424007	-0.0205422	-0.00225182	0.00612906	-0.00542575	-0.0088876	0.00686046	-0.00894653	-0.0237529	0.000949879	-0.00728227	0.0135498	-0.00564936	0.00694411	-0.00369092	-0.00896901	0.00495366	-0.000979672	-0.000309794
LRPPRC	0.0063081	-0.000424972	0.00185248	-0.0110322	-0.00389307	-0.00118886	0.00403444	-0.00465147	0.00572035	-0.000388658	0.00644522	0.00180075	0.000316801	-0.00663673	0.00168274	0.0141276	0.000206958	-0.0058375	-0.00373041	0.00406929	-0.00157574	0.00150506	0.00632765	0.00277154	-0.000236571	-0.00366864	-0.00269056	-0.00255608	-0.0190363	-0.000176167	-0.00653665	-0.00109343	0.00372847	-0.00400627	0.00258599	0.031029	-0.00281215	-0.0103669	-0.00792782	-0.000467257	0.00916398	0.00797631	0.000544138	-0.00705521	0.000581983	-0.00246465	0.0203801	0.00280001	0.000297054
FRY	-0.00167515	0.00125104	0.000968202	-0.00673712	5.92e-05	-0.00387216	-0.00711353	-0.00165613	0.000369749	0.00307634	-0.000679249	5.92e-05	-0.00458029	-0.00431795	-0.0012249	0.00224302	-0.000845837	-0.00350181	0.000455669	0.00218317	-0.00329556	0.00171962	0.00325361	0.00388484	-0.00910858	0.00455204	-4e-05	-0.00924604	-0.00231139	0.00317732	-0.00885463	0.00284405	0.00441361	-0.000866701	0.00476325	-0.0023493	0.00569597	0.00575728	0.0041896	0.000623006	0.00368763	0.0019347	0.00561777	-0.00188423	-0.00220397	-0.0121089	-0.00731351	0.00523239	0.00474928
CDH15	0.000288867	0.00111382	-0.000322112	-0.00395885	0.00160653	-0.00203019	0.00168548	-0.0016086	-0.00361416	-0.0015427	0.00270767	-0.000143582	0.00462702	0.0158714	-0.00103755	-0.00133848	-0.00374245	-0.00433597	-0.000470239	-0.00519412	0.00340301	0.000819211	-0.00193706	0.0044297	0.0032932	0.00235021	0.000717038	-0.0038774	0.00523617	0.00239105	0.00138117	0.00353606	0.00388776	-0.00125235	-0.00170486	-0.00173091	-0.0101634	-0.000390249	0.00390568	3.96e-05	0.00450521	0.00419712	0.00228553	0.00483453	0.00324859	-0.0153979	0.00232597	-0.00098054	0.00161176
PDIA6	0.000412781	-0.00458597	1.8e-05	0.00475639	0.00332123	0.000208569	0.00330815	0.0035724	-0.000257375	0.00255825	-0.00758956	0.00448414	-0.00144268	0.0364389	0.00262002	-0.0022978	0.00131196	0.000968289	-6.17e-05	-0.000453268	0.000805702	0.00434838	0.00234131	-0.00113513	0.000637125	-0.00621553	0.00172329	-0.000166298	-0.00491917	0.0024602	0.00336424	-0.00144305	0.00513	0.00254545	0.00241837	0.00665263	0.00482607	-0.0013984	0.00253964	0.00164658	0.00100499	0.00368808	0.000917157	0.00426298	0.00287579	-0.00106015	1.22e-05	-0.00493382	-0.00132383
TRAP1	0.00219461	0.00251667	0.00161138	-0.00200392	-0.00454118	0.00798696	0.00728697	-0.000447373	-0.000419848	0.00583497	0.00487805	0.00849292	0.00709561	-0.00126339	0.0118397	0.00539014	0.00105024	0.00320931	-0.0015379	-0.00464723	-0.00162164	0.00199714	0.00464183	-0.000910076	-0.00456397	-0.00228685	-0.00384459	0.000880644	-0.00358069	0.00411715	-0.00345395	0.00170763	0.00854432	-0.00648309	0.00382872	0.0107609	-0.0136144	0.00267929	-0.0143878	0.000293673	0.00261668	0.00660766	0.00892883	-0.00638609	-0.00680085	0.00564536	0.00988955	0.00908472	0.00104989
OPTN	0.00307588	0.017965	0.000175734	0.00423213	-0.00566858	-0.0158892	-0.00517602	0.0202431	-0.00756343	0.00854808	0.0194228	0.00355451	-0.00175898	0.000224217	0.00827293	0.00199388	-0.00678492	0.0128292	0.00446169	-0.00162772	-0.0271964	-0.00595765	-0.00271913	-0.0177774	0.00313649	0.00427815	0.00623776	0.00230749	-0.00815848	0.0110738	-0.00112457	-0.0167676	-0.0138698	0.000679353	0.00970859	-0.00802855	-0.0336092	0.0311646	0.000516216	-0.000883124	0.00645188	-0.0106154	0.00624441	-0.00380606	0.000815015	0.00124197	0.00223317	-0.00242059	-0.00455495
BCAP31	0.00392107	0.00642279	0.00221157	0.0119197	-0.00216144	0.00516821	-0.000592257	0.0033812	-0.00525582	0.00291342	-0.00314257	0.00180136	0.00108774	-0.0036176	0.0258055	0.00146886	0.00176449	0.00163914	0.00113897	0.00384013	0.0012862	0.0106172	-0.00827378	0.00452319	0.000949332	0.000788661	0.00124323	0.000870604	-0.00387795	0.00156269	-0.000439525	-0.00548474	0.011763	0.00574152	0.0021833	-0.0057435	-0.00404407	0.00179465	0.0035138	-0.00374173	-0.00223433	-0.00174572	0.00613124	0.000862275	0.00433445	0.00500437	0.00119603	-0.000295853	-0.00178017
NAMPT	0.00243598	0.00418267	-0.0144041	-0.00577619	0.00305805	-0.00566653	0.00371138	0.0208345	0.00405367	-0.00440798	0.00924517	0.0151854	-0.00843228	0.00252844	-0.0167596	0.0010968	-0.0205307	-0.0157794	-0.00155407	-0.0491491	0.0018746	-0.0118324	0.0165882	-0.00171182	0.0109866	0.0161622	-0.00614369	0.00674063	-0.0170714	0.00546621	-0.0153206	0.00143866	0.00131514	-0.000158265	-0.000722345	-0.0193883	-0.00299824	0.0102294	-0.00594995	-0.00260256	-0.0138428	-0.0160523	-0.019225	0.0131406	-0.00765807	-0.0106563	0.00739327	-0.00234088	0.01486
CELA3A	0.00291924	-0.00109256	-0.00500052	-0.00095564	0.00665381	-0.00312715	-0.00284753	0.00144231	-0.000157086	0.00336123	-0.00590688	-0.00635859	-0.000181758	0.00699381	-0.000512044	-0.00406846	-0.00234477	0.000769705	0.00221781	-0.00409101	0.00457125	-0.00142476	-0.0016212	-0.0109241	-0.00971697	-0.00442319	0.00383632	0.0175261	-0.00150143	0.00387429	-0.0011517	-0.00446539	0.00765184	-0.00614233	-0.000638979	-0.00436241	0.00566124	-0.00874805	-0.00435764	0.00345391	0.00357388	-0.00610608	-0.00206247	0.00337336	-0.00258343	0.0131533	0.00586235	-0.0115032	0.00176046
RBM12	-0.0334185	-0.0209286	0.000290478	-0.0047206	0.00433651	0.00752758	0.0011571	-0.000836024	0.0110818	0.00138353	-0.0271782	0.00837398	-0.00370621	0.00408317	-0.00305006	0.00847493	0.0147564	-0.0086993	0.00706319	-0.00588113	-0.00315634	-0.00968319	-0.000304661	-0.00824968	0.00449601	0.00849823	0.00293851	0.0013632	-0.0114185	-0.000506496	0.00260376	0.00546395	0.00433931	-0.0021498	-0.0124029	-0.0057378	0.00140314	0.0072566	0.000502705	0.00604296	-0.00176274	-0.00678842	-0.00387887	-0.0147443	0.00100648	0.00241591	-0.0121943	0.00339354	0.00480252
YAF2	0.0043205	0.0148717	0.00253776	0.00180196	0.0153838	0.0201324	-0.000544649	-0.00575842	0.00136228	0.00242419	-0.00362025	0.01087	-0.000313335	0.000361395	-0.017567	-0.0189608	0.000682973	-0.003495	0.0174266	0.00884021	-0.0133456	-0.00606404	-0.0253021	-0.00865184	0.0124473	-0.00180693	0.00463264	0.00701636	-0.0175057	0.0159125	-0.00487046	0.0012425	-0.00407825	0.00745604	0.000919587	-0.00133179	0.00172941	-0.00232485	-0.00802676	0.00555982	-0.0146469	-0.00190388	-0.0378243	0.00605239	-0.00632383	-0.00219306	-0.00797495	-0.00962425	0.00462372
ARFRP1	0.00626854	-0.00575957	-0.00432481	0.00123788	-0.00690739	-0.00701009	-0.00695604	0.00104143	-0.0108693	-0.00410233	0.0142326	-0.00312478	-0.00721092	-0.011436	0.00180189	-0.0132458	-0.000989995	0.0014357	-0.00358573	0.00566859	-0.00139845	-0.00423074	-0.00894938	0.0028936	0.00321078	0.00128927	-0.0115663	-0.00690552	0.00136034	-0.00127481	-0.00590136	0.00346925	0.0265996	0.00508627	0.00844595	0.0201967	-0.000783488	0.0016595	0.0035277	-0.0100006	-0.0116936	-0.00787464	0.000505532	0.00684695	0.00327353	-0.0194884	-0.00168228	-0.00485505	-0.0113228
CDH16	0.00209153	0.0103546	-0.00677563	-0.00143048	0.00400524	0.0113305	0.00198034	-0.001471	0.00232029	-0.00400266	0.00146991	-0.00848024	-0.00405244	0.00900958	-0.00543326	-0.000495926	0.0017263	-0.00973103	-0.000809395	0.00245483	0.0041696	-0.00369403	-0.000455586	-0.00638881	-0.0107997	-0.00677831	-0.00561322	0.00372388	-0.00399574	0.0049105	0.00472177	-0.013405	-0.00546856	-0.00128195	-0.00667839	0.0116107	-0.00339916	-0.00356564	-0.00464828	-0.00753608	-0.00558675	0.00991769	-0.000460305	-0.00567546	-0.00823382	-0.0329991	-0.00483582	0.00505255	0.00825966
TOB1	-0.00153222	0.00258106	0.0094513	0.0190291	-0.00412619	-0.0125558	0.0101044	-0.00208066	0.029524	0.000134231	-0.0140456	0.00235611	0.0103056	0.00423431	0.00492641	-0.00588246	0.039494	0.00196849	0.00713096	-0.00142119	-0.0179763	-0.0022208	0.0183196	0.00032367	-0.00363496	0.00563347	-0.0127882	0.00418611	-0.00256237	0.00259647	-0.0126656	-0.00695708	-0.00774103	-0.000794787	9.44e-05	-0.00269214	0.0246002	-0.00203019	0.0119883	0.0135882	-0.00725738	-0.00767768	0.00741332	-0.00721402	0.0122515	-0.00300706	0.0016503	-0.00197925	-0.0148027
LINC01587	-0.00751262	0.00720389	0.00301076	0.00244934	-0.0031926	-0.0043812	-0.00316649	0.00261139	0.00207797	0.00849818	0.00151376	-0.00144867	0.00398403	-0.00746825	-0.00839717	0.00400874	-0.00344201	0.00082379	0.00488457	-9.56e-05	-0.00298161	0.000520986	-0.0118627	0.00688735	-0.0140048	0.000226168	-0.00231298	0.0168668	0.000962101	0.00209015	-0.00617544	-0.00332514	0.00675851	0.000966774	0.000360601	0.00994033	0.00379852	-0.00175558	0.00227987	0.00295698	-0.00394405	-0.00309348	0.0036828	-0.00316153	0.00266015	0.0112321	0.00287098	-0.00329669	-0.011315
AKAP9	-0.00526029	0.0158139	-0.00292649	-0.00132737	0.00456888	0.00332598	0.00117241	0.000906862	-0.0044165	0.000655576	0.0128332	0.00595909	0.00259183	0.00155082	-0.00299389	0.000552433	0.00307746	0.00206957	-0.00274533	0.0025256	-0.0103635	0.002978	0.0030301	0.00140495	-0.0127488	0.00413531	-0.00192226	0.00796395	0.00493168	0.00967095	-0.00354479	-0.000941662	-0.00333649	-0.00436998	-0.000998333	-0.00119121	-0.00494556	-0.0121159	-0.00307132	-0.000769469	-0.00454757	-0.00421855	-0.00311386	-0.00263513	0.00332302	0.00234541	0.0167645	0.00398618	0.000526115
FAM13A	-0.000109542	0.000534963	0.00295972	0.00189137	-0.000527542	-0.00706073	-0.00220507	0.00103527	-0.000387329	0.00402354	-5.7e-05	0.00804385	-6.27e-05	-0.00105144	0.00193236	0.000793238	-0.00440354	0.00526462	0.000704303	-2.66e-05	0.0028908	0.00138928	0.00255016	0.0114165	-0.0110872	-0.000387697	-0.00129108	-0.00247357	-0.00387983	-0.00210395	-0.00449863	0.00194811	-0.00766711	0.000888141	-0.00129333	-6.76e-05	-7e-05	0.00122792	0.00608886	0.00298326	0.00659863	0.000221791	-0.00546627	-0.0018153	-0.00221998	-0.00107237	0.00181532	0.00417146	0.00273393
G3BP1	-0.00889757	-0.00399992	-0.000677434	0.0038845	0.00134431	0.00657164	0.00603186	0.00464658	-0.00127339	0.000366191	-0.0148381	0.00189313	0.00128426	0.00350228	0.00141867	-0.00554325	0.00173068	-0.00799358	0.00430127	2.76e-05	-0.00614174	0.00994877	0.00100083	-0.00937302	-0.0107051	0.00470958	4.88e-05	-0.00942884	-0.0244893	0.00105249	-0.00390829	0.0180493	-0.00529176	0.00628817	0.00480518	0.00300196	-0.0127191	-0.00267091	-0.00170299	-0.000408371	0.0153405	0.00142984	0.00689013	-0.0146591	0.00292161	-0.0103152	-0.00236855	0.0147769	-0.00432542
SUGP2	-0.00123182	0.00142493	-0.00316162	-0.00349391	-0.00430407	0.0069643	0.00329582	-0.00176999	-0.00138203	0.00227173	0.00100406	0.00901297	0.00225768	-0.00452752	0.00323066	0.00943425	-0.00412302	0.00384157	0.00806454	0.00544775	0.00049176	0.00237237	-0.000637746	0.00130271	0.00291969	-0.00138769	0.00453397	0.00389822	0.0048794	-0.00117983	0.00481986	-0.0101164	0.00515181	-0.000954713	-0.00621262	-0.000524067	-0.00192713	-0.00017725	-0.00438263	0.00436668	-0.00875282	0.00497136	0.00775251	0.00788163	0.0194146	0.00129719	0.00677318	0.0144613	0.00397831
EBI3	-0.00075638	0.004681	0.00517768	-0.000541936	-7.65e-05	0.000955331	0.0014401	-0.0020498	-0.000957513	-0.00398345	-0.00408643	0.0153273	-0.00304951	0.000752322	-0.00432011	0.00859337	0.000165601	-0.000995258	0.000150311	-0.000977297	-0.00534933	0.00189104	0.00325771	0.013189	-0.00422107	-0.00412678	-0.00142137	-0.00146577	0.000411188	0.000681127	-0.00173072	-0.00206546	0.00468982	-0.00215756	-0.00126424	0.00960958	-0.0095317	0.00653218	0.00326984	0.00405134	-0.000851887	0.00351036	-0.00356763	-0.00684692	-0.00217786	-0.0148902	0.00541296	0.00244891	0.00401492
ADGRG2	0.000670669	-0.0013623	-0.00379894	0.00148685	-5.75e-05	0.00631254	-0.0033568	-0.00518339	0.00366556	0.00376521	0.00289086	-0.00140936	0.00699166	0.00525847	0.000937163	0.00158783	0.000248763	-0.00508375	0.00102503	-0.00150215	-0.0183758	-0.00388099	0.00116113	0.0058078	-0.010983	0.00671882	0.00208016	-0.0101833	0.00744538	-0.000652578	0.000960398	0.00106929	-0.00820134	0.00265451	-0.0102105	0.00917595	-0.0120145	0.00492616	-0.00225592	0.00558012	-0.00931687	0.0110561	-0.00265981	9.23e-05	-0.00176566	0.0238808	0.000443859	-0.00598538	-0.00776041
CDH17	-0.00135158	0.000816299	-0.00266169	-0.00133746	-0.00609482	-0.00622478	-0.0023455	-0.00283238	0.00242014	-0.00238038	0.00349484	-0.0103437	-0.00417909	-0.00069584	0.00304628	-0.00105861	-0.00282993	0.000510165	0.000256509	0.0073	0.00704763	-0.00138648	-0.00174755	0.00730515	-0.0179257	0.000478142	0.000465921	0.0122663	-0.00102098	-0.00282633	-7.52e-05	-0.001323	-0.0020644	-0.000559774	-0.00398584	-0.00944569	-0.00195317	0.00449404	-0.00243362	-0.00880573	-0.00220272	0.00342526	-0.00487623	-0.000935868	0.000549582	-0.00673338	-0.00577427	0.00414688	-0.00425485
MBNL2	0.0201277	0.0133498	-0.00933994	0.00965413	0.00169717	-0.00169602	-0.000350679	-0.00326963	1.45e-06	-0.00541806	0.0059269	0.00280667	-0.0105697	0.0264254	0.00684127	-0.0182791	-0.000825297	0.00546051	-0.000294746	0.00359275	-0.0118106	0.0052482	0.00253564	-0.00319608	-0.00298826	-0.0162367	0.00221405	0.000651267	-0.00601512	-0.0019471	-0.00214986	-9.07e-05	0.00653261	-0.00207667	-0.000658652	-0.00507992	-0.0161642	-0.00477028	0.00682231	0.000942636	0.0202099	0.015188	0.0105346	0.00320795	0.00679525	-0.00263417	0.0159675	-0.00156841	-0.00259216
HNRNPA3P1	-0.000300178	0.00292959	-0.0035544	0.00231577	0.00436197	-0.00160165	-0.00051338	0.00293773	-0.000981387	0.0011418	-0.00986126	-0.00113786	-0.00634982	-0.0029339	-0.00417809	0.000440255	-0.00229408	0.00351842	-0.0036385	-0.0113696	-0.00331673	0.00411674	0.00130014	-0.0112937	-0.0137519	0.00167892	-0.00342832	0.00326281	-0.0112901	0.0108913	0.00715336	0.0061305	0.00142855	-0.00248501	-0.000148284	0.0113498	0.000305338	-0.00271415	-0.00745134	0.00349721	-0.0026399	0.0154179	0.00789388	0.00364019	0.00513925	0.00854669	-0.000331473	-0.00182944	0.00448778
ABI2	0.0101384	0.0070624	0.00139377	0.0111906	0.0116934	0.00307184	0.00388964	-0.00293588	-0.00549977	-0.0010684	-0.00125013	-0.00210776	-0.0028209	-0.00424023	0.00241412	0.0083804	0.00182881	0.00558362	0.00221856	0.00990759	-0.0129861	0.00686469	0.00538868	-0.00370204	0.00452351	-0.00390578	0.00238784	0.00909818	-0.00637884	-0.000327844	0.00617322	-0.00605938	0.0111281	-0.00388524	-0.00422613	0.00161251	0.0107568	0.0108785	-0.0116365	0.00331913	-0.00651562	-0.0170456	-0.00649283	-0.0219863	0.000853947	0.000509109	0.000227884	-0.00171126	-9.89e-05
CEBPZ	-0.00877972	-0.00707604	-0.00010893	-0.0149277	-0.0105704	0.0240301	0.00185166	-0.00243374	-0.00284921	-0.00915629	0.0145201	-0.00667889	-0.00550871	0.00450567	0.00224509	0.00506616	0.0221848	-0.00590896	-0.00462215	-0.00305956	-0.00649672	0.00379842	0.00526202	-0.00464647	-0.00756533	0.00576947	-0.00552706	-0.00513054	-0.00373247	0.0295852	-0.0129592	0.00771745	-0.00330007	-0.012101	0.0126658	0.00894031	-0.00576129	-0.00473305	0.00601673	-0.00701971	0.00852654	0.00252252	0.00692051	0.00787089	0.00201077	0.00376175	0.0106652	0.0189646	0.00540852
PLXNC1	-0.00386055	7.47e-05	-0.00081549	0.000946276	-0.00292058	-0.00106937	0.00165104	0.00343847	-0.00296816	-0.00740775	0.00212772	0.00323456	-0.00162367	0.0011639	0.00345259	0.00356254	0.00136492	-0.000433491	0.00286642	-0.0012895	0.00390513	-0.00281765	-0.000943873	0.000574353	-0.0104839	-0.00101635	-0.000264598	-0.00301465	0.00130938	-0.00216472	0.00243538	0.00121405	-5.43e-05	-0.00406336	-0.000917952	-0.00166261	-0.000196725	0.00113001	0.00339282	0.0018571	0.0041307	-0.00646739	-0.0013192	0.0020218	0.003492	-0.00493364	-0.00141076	0.00492807	-0.00149469
TRIM28	-0.00484381	-0.000834463	0.00473071	0.00769497	0.00066274	0.00664665	0.00322327	0.0016875	0.00179106	-0.00140917	-0.00311537	0.00568824	0.00449301	-0.003621	0.0162864	0.0403099	0.000845804	0.00125917	0.000443757	-0.00138861	0.00254848	-0.00271034	-0.00546461	-0.000772877	0.00330599	0.010896	0.00462896	0.00324872	-0.00102349	-0.0103178	0.000927135	0.00724472	-0.00171761	-0.0051008	-0.0031725	0.00106494	0.00392975	-0.010398	-0.0012685	0.00105339	0.00390045	0.00384671	0.0102754	-0.00202416	-0.00604951	0.000413041	-0.00240146	0.00194822	-0.00161242
AASS	0.000550371	0.00431999	0.000674464	0.00513806	-0.00062304	0.0096606	0.00348668	-0.0066255	-0.00208265	-0.00602388	0.0060912	0.00896634	-0.00400372	-0.000994936	-0.00378227	0.00187552	0.00248305	0.00352714	-0.00219777	0.0010871	-0.0027141	0.0030802	-0.00585065	-0.00090616	-0.0147433	-0.00400466	-0.00256193	0.00426278	0.00622433	-0.00641778	0.0148612	-0.003513	-0.000912211	0.000950642	0.000219325	-0.012417	-0.00252694	-0.00175337	-0.00376235	-0.00306333	0.00462369	-0.00856544	-0.0083424	-0.00559496	-0.000700037	-0.0112873	-0.00245259	0.000128061	-0.00134404
PDZK1IP1	-0.00665476	-0.00382262	-0.00218887	0.00117834	0.00592782	-0.00209415	0.000855348	0.00851955	0.00334477	0.00350774	0.00443593	-0.0060561	0.00015941	-0.00232927	-0.00362614	0.00224412	-0.00196399	-0.00248724	-0.00341735	-0.00224661	0.00136819	-0.000480838	-0.0015853	-0.00639704	-0.0143197	-0.00774409	-0.00322572	0.00323465	0.0119737	0.00880491	-0.00360214	0.000914686	0.0049555	1.84e-05	0.00186674	0.00272022	-0.00133768	-0.00056514	-0.00334391	-0.00259791	0.00211112	0.00333784	-0.00307483	-0.0022443	-0.00234257	-0.00659342	-0.0010515	0.00283985	-0.0054325
ATP6AP2	0.000134257	0.00607	-0.000634042	-0.00446821	-0.000111629	-0.00689136	0.00351895	-0.00125462	0.0243495	0.00166991	0.00114076	0.0012736	-0.00344836	0.00589844	0.00532389	0.00132914	-6.03e-06	0.00106599	-0.00456577	-0.00356427	0.00656963	-0.00185655	0.00295039	-0.00205078	0.00166249	-0.00574154	-0.00338727	0.00140446	-0.00137001	-0.00567342	-0.000219931	-0.00450895	0.00180426	0.0104796	0.00673163	-0.00129385	-0.000877735	-0.00428715	-0.004494	0.00437937	0.0076564	0.00215868	-0.0104305	0.00405628	-0.00714629	-0.00434454	-0.0039883	-4.41e-05	-0.00466953
CDH18	-0.00350316	-0.00262837	-0.00210266	0.00174223	0.000212392	-0.000269711	0.01189	-0.00287524	-0.00312184	-0.0205674	-0.00626743	0.000608697	0.0122045	-0.00361319	0.000798722	0.00293816	-0.00344827	-0.00712968	0.00461088	0.00506512	0.0110737	-0.00317068	-0.00534579	0.00925528	-0.00688915	-0.0198277	0.0112049	-0.0137333	0.00379962	0.00284938	0.00434808	0.00615756	0.000883417	0.00278585	-0.0133549	0.00462478	-0.00150931	0.00675886	0.00637103	0.00608222	0.0329378	0.00545084	0.000772225	0.00164641	0.0101074	0.00178569	0.0019173	-0.000802784	0.00339345
FARP1	-0.000232941	0.00268471	-0.00265654	0.00466871	0.00311769	0.0141378	0.0173866	0.00173509	0.0011415	-0.00722917	-0.0115893	-0.00219833	-0.0107845	-0.000504133	0.00733277	0.0127462	-0.00470406	-0.00192118	-0.00896285	-0.0037709	0.00623276	-0.00139394	-0.00221889	0.00250496	0.00897891	-0.00697545	0.00182504	0.00735031	-0.0119225	-0.00084152	0.00142885	-0.00705746	-0.0103872	0.000157796	0.00238233	-0.00830552	0.00520024	-0.00104342	-0.0185588	-0.000447417	-0.00370252	0.000266249	0.00664106	-0.00701352	0.00165258	-0.00524612	0.00521407	-0.0039147	0.00724679
LPAR6	0.00358514	-0.00444567	-0.00178162	-0.0117614	-0.00188717	-0.00514116	-0.00299747	-0.00148115	-7.65e-05	-0.00987486	0.00273678	0.00252932	-0.000531599	-0.00312455	0.00246351	0.0124207	0.00558487	0.000324768	0.00171421	-0.00224227	0.00189438	0.00448211	0.00320658	-0.00185078	-0.0101617	0.00118208	-0.000504633	0.0112882	0.00477723	0.000885184	-0.00578524	-0.00114062	0.00744076	0.000654237	0.00294278	-0.0187463	0.0087038	0.0041028	0.00392629	-0.000358965	0.00230239	-0.00962821	0.00542104	-0.000246663	0.000264052	-0.00318606	-0.000950617	-0.00127216	-0.00732992
LPCAT3	0.00500132	-0.00108798	0.0014129	-0.0110804	0.00252597	-0.000919024	0.000867567	0.010872	0.00292659	-0.00199687	0.00550406	-0.00167264	-0.0012408	-0.000173736	-0.00533711	0.00976584	-0.00301779	0.00276528	0.00601231	-0.00268087	0.00407641	-0.00278569	0.00415357	0.00546393	-0.00927091	-0.000328931	-0.0019219	-0.00392919	0.00228531	0.000778664	0.00464421	-0.000920474	0.0164157	0.0206252	0.00258775	0.000221864	0.0188255	0.00923585	-0.00406783	0.00791833	0.0158619	0.0155204	0.00597988	-0.0043357	0.00458619	-0.00491	0.00242484	0.00625535	-0.0141789
CHST4	-0.00148792	0.00182937	-0.00212948	-8.12e-05	-0.000886453	9.45e-05	0.00606004	-0.00302348	-0.00704101	-0.0014768	0.00387745	0.000454703	0.00308097	0.00484459	-0.0079569	0.00343111	-0.00142664	0.00590857	-0.00640801	-0.00363054	0.000948597	0.00245363	-0.00218348	0.00592285	-0.0200732	-0.0053126	0.00108321	-0.00439489	-0.000207329	0.0121908	0.00618791	-0.000961549	0.00165978	0.00487531	0.00137062	-0.0103121	0.000224672	0.00602699	-0.00321355	-0.00459054	-0.00187282	0.00256135	-0.00621039	0.000654164	0.00793345	0.00801045	0.00449764	0.00331979	0.00722948
SLC25A13	0.00353294	-0.0101724	0.00232979	0.010883	-0.0119495	0.00568915	-0.00808428	0.00345264	0.0348337	0.0126424	0.000132071	0.00150731	0.00378264	0.00083845	-0.00139174	0.00618008	-0.0141748	-0.000561791	0.00369197	0.00372178	-0.00718982	0.000429166	0.00514122	-0.0037293	-0.00520739	-0.000205482	-0.00426548	0.000145562	0.00175657	0.00163903	0.00604047	0.00588131	0.00203981	-0.0107098	-0.0121459	-0.00332954	-0.000181721	0.000681266	-0.00699703	0.00432337	-0.0111812	-0.00340168	0.00738581	-0.00384749	0.0041422	0.00497755	-0.00225598	-0.00260111	0.000109471
ZNF197	-0.00606123	0.000700236	-0.00403074	-0.00498326	0.00113007	-0.00652466	0.00712204	0.00635222	-0.00463011	-0.0217403	0.00209999	-0.000572422	-0.00995397	-0.0011922	0.00352323	-0.00189141	-0.000867692	-0.00133723	0.00166225	0.00191357	0.00414066	-0.00184252	-0.00654107	-0.0078126	-0.00642865	0.00609608	0.00331325	-0.00434797	-0.00760856	0.000639041	0.00459245	0.00389273	-0.0016387	0.00413556	-0.011274	0.0173787	0.011609	0.00289406	0.00519359	0.00672721	0.00355431	0.00752696	0.0102547	-0.00824495	-0.0107935	-0.0161471	-0.000811871	0.00235151	0.00596969
SERF2	0.000821321	0.0119821	-0.000657612	-0.00382236	0.000907185	0.00232878	0.00253493	-0.00298808	-0.00386888	-0.00276132	0.00973211	-0.000958046	-0.00111779	0.000336576	0.0225144	0.00769931	0.00361174	0.00145678	0.00360376	-0.00324357	-0.00743584	0.00196056	0.0046403	-0.000432541	0.00411422	-0.000864077	-0.00231504	0.00635499	-0.0100181	0.00567551	-0.00258609	-0.00133683	0.00613283	0.0272768	-0.00192064	-0.000139426	-0.00160622	0.00574261	-0.00617538	0.00440134	-0.00422756	0.00175075	0.0075656	0.00234276	0.00477348	-0.000523225	-0.00647579	0.00458709	0.0034863
CDK2	-0.00816818	0.00395792	0.00485436	0.00129513	0.00285303	0.0286647	-0.0100729	-0.0028315	-0.000131183	-0.00074403	-0.00505259	0.000165221	0.0119947	-0.00462211	0.015673	-0.00849361	0.00220172	0.0041378	-0.00749342	0.00497389	0.00204647	-0.00433589	-0.00183026	-0.00211322	-0.00805729	0.00331094	0.00659608	-0.0017874	-0.0305473	-0.00933348	-0.00132194	-0.00815407	0.00102925	0.0104026	-0.00684286	-0.00185114	-0.0132923	0.0150961	0.00111172	0.0047184	0.00821598	-0.00922827	-0.0104572	-0.00407553	0.000649355	-0.00239404	0.00362174	-0.0132636	-0.00511234
DHRS9	-0.00693687	-0.00122493	-0.00380346	0.00237955	0.00279552	0.00270594	0.00360157	0.00322099	0.00655998	-0.00164132	0.00270029	-0.00381775	-0.00421481	-0.000402537	-0.00186128	0.00195985	0.00216618	0.000972115	0.000341116	0.00367221	-0.0118288	-0.00178558	-0.00052436	-0.00933222	-0.00428532	-0.0011004	-0.00215457	-0.0034723	0.00707812	-0.00907777	0.0111475	-0.00393693	0.00189703	0.0062981	-0.00323338	0.0114796	0.00284129	-0.00174926	0.00222739	-0.000611903	-0.00451836	-0.00619894	-0.00411989	-0.000454658	-0.000164396	-0.00783145	0.00137753	0.000283586	-0.000342385
RCL1	0.00391293	-0.0106551	-0.00318291	-0.00526199	-0.00825181	0.00836492	0.038953	0.0022201	-0.00297519	-0.00765084	0.00329658	-0.00995066	0.0136262	-0.00563706	0.00407324	-0.00578913	0.0270848	0.00615401	-0.00398165	-0.0162848	0.00415428	-0.0131467	-0.00156405	-0.00170563	0.00421657	0.00260328	0.00482877	-0.00263516	-0.00239448	-0.00326374	-0.0363822	-0.00476972	0.00227655	0.00880457	-0.000432498	0.0237523	-0.0266292	-0.00405506	-0.00857962	0.00515787	0.0136317	-0.0204922	-0.0123812	-0.00520077	-0.00202312	-0.00164418	9.81e-05	-0.00463618	-0.00800872
SORBS3	0.00237612	0.000620557	0.00641885	0.00223863	-0.000683304	-0.0110116	-0.00239744	-0.000342537	-0.00354907	-0.00986678	-0.00182029	0.00302175	-0.00305302	-0.00211971	0.00189667	-0.00890374	-0.00379437	0.00564233	0.00491728	-0.00342576	0.00432057	-0.00519432	-0.00537147	0.00489537	0.0059659	0.00396654	-0.000196435	-0.00691247	-0.00448191	0.00738814	-0.00820866	-0.00261829	0.00740159	-0.00468946	-0.00665236	-0.00146687	0.0024236	0.00940475	-0.00643234	-0.00168151	-0.00402946	0.00487859	-0.00453803	-0.00180582	-0.000843945	-0.000744334	0.00689964	-0.00881608	-0.00661108
CNIH1	0.00312017	-0.00257273	0.00107025	-0.00306673	0.00168994	0.002873	-0.000459889	-0.00159424	0.0341739	-0.00556021	0.00184138	-0.00446207	-0.0135459	0.003753	0.00208866	-0.00520881	0.00705657	-0.00490069	0.00114154	0.00156599	-0.0081514	0.000591402	-0.0044416	0.00184188	-0.00151742	-0.00255654	-0.000561049	-0.00013186	0.00625779	-0.00364083	-0.00215021	0.00469377	-0.00266483	0.00815087	0.00494894	-0.000695282	0.00566187	0.00251404	-0.0030926	-0.00402183	0.00173811	0.00116047	-0.0112581	-0.00404179	-0.00261141	-0.00804652	-0.00442288	-0.00143836	-0.00525591
RBM7	0.00198997	0.00493273	-0.00765772	-0.00132946	0.00707247	0.00310864	0.00948763	-0.00312626	-0.00627408	0.000953502	0.00229442	0.00415645	-0.00116475	0.01046	0.00613793	-0.010389	0.0496104	-0.0113301	-3.45e-05	0.00989831	-0.00265252	0.00558685	-0.00575736	-0.00134428	-0.00184921	-0.0119221	-0.00316031	-0.000931078	-0.012352	-0.00181717	0.00990354	0.0168409	-0.00182354	-0.00551167	0.00049722	0.0074489	-0.00135783	0.01813	0.00866071	0.00337054	6.94e-05	-0.018009	0.000376406	0.0106467	0.00111114	0.00614334	-0.00841974	-0.00925825	0.00587368
CDK3	0.00490116	-0.000928694	-0.00319594	-0.00195567	-0.00445306	-0.00298883	-0.0145271	-0.00249767	0.00397506	-0.00404413	0.00347302	0.0211874	0.000631115	-0.000388348	-0.00710759	0.00312355	0.00113856	0.00877558	-0.00613543	0.00593339	-0.000830761	0.0109581	-0.00387941	0.0125897	-0.00791343	-0.00424617	-0.00125566	-0.00578705	0.00888817	-0.00380028	-0.0121351	0.0042361	0.00100927	0.00176006	0.0120719	0.00235958	-0.00286849	-0.000784041	-0.00460704	-0.00464205	0.00640492	-0.0057244	-0.00863023	-0.004773	0.00110533	0.00570427	-0.00607348	-0.00209363	-0.0070041
RBM6	0.00483219	-0.00413877	0.00343857	-0.00656782	-0.00623845	-0.00655839	-0.000629518	0.00417693	0.00867559	-0.00687833	-0.00102003	-0.00281904	-0.00656118	-0.0069903	0.0131713	0.00269832	0.00404744	0.000567001	0.00146378	0.00985041	0.00878956	-0.00434409	-0.00437785	0.00256592	-0.00261077	0.0109448	-0.00285494	-0.00155814	0.00469557	-0.000704645	0.0040277	-0.000447868	-0.000300179	-0.00618986	-0.0114186	0.00322096	0.00108298	-0.0108732	-0.00900066	-0.0113342	-0.0015532	-0.00539023	0.0109999	-0.00314311	-0.00199859	-0.0172525	0.000891423	-0.00380103	-0.00471368
RBM5	0.000368297	-0.00883876	0.00312046	-0.00503242	0.0254469	-6.3e-05	-0.0076305	-0.00295134	-0.0039699	-0.0015148	0.00513151	-0.0012576	0.00684288	0.0034109	0.00716691	0.016137	0.0475435	0.00130448	-0.00592225	0.0102797	0.000198526	0.00549638	0.000777699	0.00210604	-0.00391341	-0.00381398	0.000561798	-0.00193348	0.00618315	-0.0109671	0.00224223	0.0076126	1.76e-05	0.00442846	-0.00268628	0.00824676	0.0183821	-0.0146667	0.00135815	0.00712882	-0.00794277	-0.0127034	0.00156065	0.00833517	0.0039672	-0.00606011	0.0293124	-0.00448828	-0.000802836
LHFPL2	0.0307692	0.00422379	-1.08e-05	0.000528479	-0.00324501	-0.00273825	-0.0218491	0.00761247	-0.0191483	-0.00521176	-0.00487516	-0.00201239	-0.007943	0.00727421	0.00957926	-0.0023146	0.00704186	0.00236524	-0.00933794	0.00159078	-0.00764826	0.00893836	-0.00758674	0.00105992	0.0169615	-0.0137241	-0.0162053	-0.00630014	-0.0121191	-0.00432481	0.00476456	0.00929085	-0.0135855	-0.00781356	-0.0123241	0.0120655	-0.00687972	0.0131679	0.0212976	4.03e-05	0.00182081	0.0080739	-0.0132416	-0.00193995	-0.00864779	-0.0127932	0.00249558	-0.00748766	-0.00228048
LHFP	-0.00336154	0.000416091	-0.00621056	-0.00786809	-0.00219894	0.0136545	-0.00281202	0.00426007	0.00584589	0.000569593	0.0034671	-0.00356566	0.00108525	-0.000174796	-0.0118527	0.00301413	-0.00210879	-0.00941964	-0.0013716	0.00324388	-0.00863733	-0.00259944	-0.00180743	-0.00106635	-0.00862884	0.00492019	0.00262653	0.0078971	0.00347407	-0.00111436	0.00712694	0.00519789	-0.0051333	0.0113635	-0.0092594	0.00333087	0.00155232	-0.00725852	0.00260984	0.00278779	-0.000545036	0.00551311	0.00768765	0.00335224	-0.00201927	-0.00893623	-0.00519686	-0.00258273	0.00390896
TNK2	-0.010002	0.0022986	0.00105776	0.00116897	-0.00194344	0.0010221	0.00147296	0.00438524	0.00361741	-0.0024538	0.0112461	0.00200643	-0.00894671	0.00188079	-0.00264834	0.0141218	-0.00836987	-0.00570286	0.0091138	-0.000400063	0.00461541	-0.0113951	-0.00293709	-0.0048295	0.00593778	0.00152716	0.00136868	-0.00599297	0.00922471	-0.00243262	-0.00062117	-0.000484038	0.00150219	-0.0173659	-0.00974204	0.00164119	0.00173242	-0.00208327	0.00871349	0.00228041	-0.00531896	0.00136484	-0.00829659	0.00501065	-0.00649393	-0.0143048	0.00663797	-0.00381176	-0.0012869
CDK4	0.00497206	-0.00108913	0.00320105	0.00445975	-0.0193098	0.00915755	-0.00240569	0.00274064	-0.00416157	-0.00362864	0.00171907	0.00262492	0.00329393	-0.00263095	0.00955349	0.00495913	-0.00655818	0.00346661	-0.00472523	-0.00323789	-0.00382704	0.00236891	0.0080862	0.00150117	-7.25e-07	-0.00520848	0.00182342	0.00064549	-0.00520881	0.00375118	-0.00169105	0.00145915	0.00500038	0.0139217	-0.00223113	0.00936062	-0.00287682	0.00449959	-0.00534258	0.00384593	-0.0039087	0.00107094	-0.000482545	0.0054457	-0.000304108	0.0031979	0.00230279	-0.00347012	0.0017649
TXNDC9	0.000776746	-0.00408537	-0.00220507	0.00213457	-0.0198669	-0.00225406	0.000908024	0.00650388	0.0119605	-0.00272878	-0.00117758	-0.00420408	-0.000198387	0.0122441	0.000560704	-0.00553655	0.00382116	-0.00765985	0.00570218	-0.00261047	0.00326908	0.00620626	-0.0135378	-0.00464291	-0.00128078	-0.00312858	0.00408711	0.00637514	-0.00437971	-0.00112111	0.00719813	0.0122485	-0.00461715	0.000862267	0.00317068	-0.000208585	-0.00598739	-0.00324374	0.00167928	0.00961382	0.00756854	-0.0111702	-0.00425666	-0.000640798	0.00107238	0.0018759	0.00429889	-0.000975177	-0.00586894
RNF41	0.0500522	-0.00177089	-0.0064387	-0.00303942	-0.0142416	-0.00406288	-0.00970554	-0.00492551	-0.00462023	0.00850788	0.00239449	-0.00098601	0.0160653	-0.00765559	-0.0113716	-0.000451955	0.0134808	0.0113532	-0.0018647	0.0211934	-0.000881664	-0.0056831	-0.0143591	0.0151283	-0.00871418	0.00564313	0.00136059	-0.0126089	-0.0084343	-0.00468404	-0.00935864	-0.0017606	-0.00894319	0.00307074	0.00505366	-0.00462739	-0.00731636	0.00581978	0.00832713	-0.000533514	0.011534	-7.29e-05	0.00963884	0.00375913	0.0105519	0.000964995	-0.0093308	-0.00555878	-0.00919187
ALG3	-0.00128655	0.00472778	0.00287057	-0.0077668	-0.0107014	0.00280945	0.00529507	0.00226512	-0.000884257	-0.000787049	-0.0021061	-0.00562189	0.00451692	-0.00153075	0.0123907	-0.00678946	-0.00465293	-0.0085885	-0.00313925	0.00193691	0.00407352	-0.0020842	-0.0173295	0.00461261	-0.00142457	-0.00368206	-0.000457653	0.00202365	0.00361057	-0.00508693	-0.00590306	0.00912055	-0.0017859	0.028175	-0.0114661	0.00920193	-0.00241328	-0.000765105	-0.0131368	-9.14e-05	0.00101891	0.00260608	0.00595233	-0.000206337	0.00643658	0.00898089	-0.000659039	0.00167824	0.00476017
PRMT3	0.00751679	-0.00826224	0.000935852	0.00314316	-0.0107854	0.0117567	-0.00697527	0.00192903	0.0331263	0.00692401	0.00673679	0.00483901	-0.00957885	-0.00225546	-0.014826	0.00206404	-0.0148677	-0.00523616	0.00584746	0.00715318	0.00567961	0.0228329	-0.00398371	0.00194484	-0.000633613	-0.00990882	-0.000484691	0.00337662	0.00389383	0.00418256	-0.0125563	0.00963947	-0.00272134	0.00685625	-0.00714429	0.00329607	0.00252405	-0.012167	-0.00734772	-0.00534744	0.00227958	-0.0165865	-0.0210456	-0.00765922	-0.00279441	-0.0048903	-0.0116943	-0.00403393	0.00534433
PSME3	0.00467568	-0.0190759	-0.00130542	-0.000196341	-0.00643446	0.00916908	0.0059057	-0.00202233	-0.00279677	0.00130135	-0.00833506	0.00146294	0.00383764	-0.00160902	-0.00524161	0.00527337	-0.00179819	0.000473963	0.00336322	-0.00357691	-0.00393847	-0.000113758	-0.00882817	-0.00135062	-0.00154119	-0.00342309	-0.00576052	-0.00198629	-0.00543479	-0.0042923	0.00717355	-0.00291508	0.0163521	0.010505	0.000948687	0.00743015	-0.00281517	0.00261383	-0.0116887	0.00566665	0.0028788	0.00226126	-0.00614789	-0.00936745	0.000125228	0.0019523	0.0059626	-0.00414306	0.000731705
MPHOSPH9	0.00732602	0.0128829	0.00950105	-0.00110823	0.00123842	-0.00180478	0.00169517	-0.00698228	0.0133258	0.00533097	-0.00869712	-0.000888099	0.0122539	-0.00173551	-0.00697484	-0.00525469	-0.00710234	0.00501739	0.0276129	-0.00124266	0.00999428	0.00858087	0.0170818	-0.00326414	0.00139959	0.000291694	-0.000819995	-2.33e-05	-0.0124305	-0.00994268	-0.00575934	0.0270036	-0.00262978	-0.0133436	0.00390457	0.00497144	-0.000548115	0.00529125	-0.0079712	-0.0180811	-0.0121341	-0.00319918	-0.00351547	-0.0234924	0.00822097	0.0190587	-0.00753234	0.013182	-0.0116725
MPHOSPH10	-0.000532683	-0.00839504	-0.00320496	-0.00203106	-0.0278088	-0.00868638	0.000934686	-0.00274259	-0.00855708	-0.00431413	0.000902863	-0.0102501	-0.00818975	0.00941792	-0.00283758	-0.00922142	0.0548735	-0.00860146	0.00274239	-0.0114447	0.0025459	0.0174092	0.0131007	-0.000871441	0.00424863	-0.000180552	-0.00547659	0.00241291	0.011247	0.0342991	-0.00478055	0.00545434	0.00446806	-0.0016998	-0.00150952	0.00415775	-0.0100826	0.00163384	0.0037699	-0.00640396	0.0109579	-0.00808024	0.00457423	0.00571798	-0.00576032	-0.00218799	0.000920306	0.0269205	0.000691966
ADAM10	-0.00744824	0.0110472	-0.00510413	-0.00353535	0.00256903	0.0059388	0.0054504	0.00036342	-0.000592755	0.00707766	0.000996537	0.00298018	-0.000274253	0.00385157	-0.00299951	-0.0149024	-0.00587806	-0.00414469	0.00371564	-0.00316152	-0.00913474	-0.00670615	-0.00210044	-0.00884397	-0.00493129	-0.0123117	-0.00519556	-0.00848833	-0.030327	-0.00278619	0.00426752	-0.000525992	0.0155563	0.00385228	-0.0102943	-0.00849189	0.00322733	0.00110642	0.00720218	0.001882	0.00466861	0.00584665	-0.00553795	-0.0116972	-0.00558046	-0.00882144	0.00390808	-0.00377175	-0.00362933
CDK5	-0.000403323	-0.00885129	0.0039958	0.000718776	0.00229661	-0.0142519	-0.00473684	-0.00968401	-0.0133801	0.00920092	-0.0109639	0.00295654	0.0122677	0.000364164	0.0208887	0.00105861	-0.000983019	-0.00227649	0.000527099	-0.0128544	0.00426249	-0.0138631	0.000342923	0.010565	0.00054409	0.012254	-0.00266446	-0.000616501	-0.00149315	0.0019873	0.00725564	-0.00473386	0.0037313	0.0242695	0.0045955	-0.0120458	0.0110974	0.0322822	-0.0156681	-0.00424858	0.0119504	-0.000214581	-0.00429782	-0.0126283	-0.00484108	0.000167423	0.000617819	0.000514478	-0.00677261
MPHOSPH6	-0.00480361	-0.0129811	-0.00116805	-0.00214398	-0.0115031	0.00382445	0.00469556	0.0037284	-0.00787049	0.00126447	-0.012181	1.24e-05	-0.0156441	-0.00495997	-0.00231724	-0.011388	0.00434621	-0.00474185	0.00875994	0.00515737	-0.000922189	4.98e-05	-0.0018021	0.00114692	0.00409769	0.0134992	-0.00770954	0.00141359	-0.00520786	0.00670015	0.0101937	0.0277149	-0.00580928	-0.0102193	0.00195049	0.00275396	-0.00340865	0.0047799	-0.000893124	-0.00269157	0.005	0.000565352	-0.0257089	-0.000281154	-0.00442062	-0.00858051	0.00753326	0.002856	0.00254226
NME6	0.00627893	-0.0106347	-0.0125343	-0.00167909	0.00228617	-0.0197437	-0.0105396	-0.00321517	0.0127677	0.0120111	0.0192222	0.00159498	-0.0141435	-0.000770111	0.00557921	-0.0013992	-0.000790446	0.00159555	0.00152584	0.00729544	-0.00274169	2.07e-05	-0.00479442	-0.00723187	-0.00284972	0.0117929	-0.00519227	-0.017695	0.0110449	-0.0185866	-0.00769946	0.0308118	0.00627296	0.0136439	0.00188474	0.00819439	0.0138772	-0.00104664	0.0168738	-0.00362729	-0.00238495	-0.000927779	6.41e-05	0.017556	0.0346737	-0.00595856	-0.0165648	0.00355645	0.00844117
DHRS2	0.00932979	-0.0125271	0.0261992	0.0220059	-0.000575246	-0.00798179	0.0164696	-0.0191836	-0.00108983	-0.00444288	0.0179243	-0.00394326	-0.0162031	0.00677485	0.00106693	0.00151239	-0.00369336	0.0154619	0.0286481	-0.0130812	-0.00420597	0.0452334	-0.00633231	-0.00883466	0.0130538	0.00828568	-0.0286232	-0.00435723	0.011857	-0.0249174	0.00907283	-0.0160821	0.0159429	-0.00956239	0.00345551	0.0331883	0.00259131	-0.00812601	-0.0194483	-0.001114	0.0882319	0.0236337	0.00247057	-0.000451712	0.012008	0.00476025	0.000124639	-0.00558618	0.00463761
CALCRL	-4.25e-05	-0.00115083	-0.00193794	0.00500883	-0.00109824	-0.00102961	-0.00138893	-0.00122229	0.0090933	0.0105932	0.000466281	0.00862024	-0.00164131	0.00139408	-0.00769512	0.00277971	-0.00209035	0.000784891	-0.00111733	0.00147112	-0.000138594	-0.000597071	0.000502273	-0.00542496	-0.0114034	0.00255982	-0.000502722	0.0148401	-0.00424073	-0.00299222	0.00519501	0.00680965	0.00320235	0.00321285	-0.00129527	0.0025831	-0.000185231	-2.99e-05	-0.00594066	-0.0029457	0.00391786	0.00190381	0.0047015	0.000525075	-0.00286869	0.0020593	-0.0056289	0.00177628	0.00115661
MPZL2	-0.0065197	-0.0081191	-0.00347827	0.00623756	0.00957817	-0.0143753	-0.00211418	-0.01179	0.0200453	-0.00192421	-0.0214468	-0.00564609	0.00705327	0.00514234	0.00570007	-0.0158954	-0.00326443	-0.000950371	-0.0173805	0.0151341	-0.0348679	0.0133323	0.0063687	0.0100166	-0.0031588	-0.00403256	-0.0113883	0.000243081	-0.0156626	-0.0103316	0.00259693	0.0104587	-0.000972255	-0.00410446	0.0129431	0.00428034	-0.021398	0.00495111	0.0149285	-0.00369922	-0.0140215	-0.00230061	0.00605546	0.0126484	-0.00769368	-0.0118105	0.00139727	-0.0096321	0.00316743
TRIM13	-0.00539501	0.011582	-0.00246156	-0.0136232	0.0160453	0.00899116	0.0150676	0.00112138	0.017015	-0.000365844	0.00884886	-0.00906239	0.00039324	-0.0201719	-0.00703515	-0.0133224	0.0574435	0.0067164	-0.0278076	0.020558	-0.00269324	0.00396222	0.0209747	0.0036767	-0.0159863	-0.00632439	-0.00427084	0.00114778	0.0159779	0.0058543	0.00314134	0.0352634	-0.00656281	0.00633171	-0.0140088	-0.00226295	0.0208094	0.0094264	0.0153559	-0.00707484	0.00391916	0.00562883	-0.00567372	-0.036531	-0.00231341	-0.00573583	-0.0152997	-0.00289259	0.0111656
INADL	-0.00608074	0.00564443	-0.000745491	0.000173654	0.00772254	-0.0114118	-0.00842115	-0.00157305	-0.00113121	0.00169263	-9.89e-06	0.0262334	-0.00982162	0.00453103	0.00484715	0.00552598	-0.00390799	-0.00325383	-0.000412854	0.00992356	0.00963139	-0.00174295	-0.0127478	0.00961911	0.0186452	-0.00963732	0.00273325	-0.00769436	0.000997377	0.0110402	-0.0135651	-0.000820837	0.0122018	-0.00587758	-0.0139777	0.00335881	0.0116166	0.00348683	0.00263012	0.00428145	0.000540841	0.00350368	-0.0136776	-0.00831935	-0.00402685	-0.00267538	0.0149877	0.00492548	-0.0062675
USPL1	-0.00293013	0.00469116	0.01207	0.00267083	-0.0110107	-0.0102043	0.00472862	-0.00476447	-0.0131791	0.0044058	0.00583715	0.0117366	0.00652332	-0.00456006	-0.00654667	-0.0056177	0.0435618	0.00405735	0.00512037	-0.00379335	0.00597213	0.021717	0.0049677	0.000181359	-0.00507715	-0.0106569	0.00848335	-0.00463649	0.00665043	0.0151414	0.00512527	0.000785063	-0.0116487	0.00352509	-0.00362754	0.00204888	0.000894529	-0.0122616	-0.00868003	0.0158082	0.0144459	-0.0146334	-0.013935	0.00217123	-0.00754709	0.00142313	-0.00866376	0.00567266	0.00528853
EIF1	0.032224	0.00395601	0.0107347	-0.00114167	0.016213	-0.00771431	0.00685476	0.00390078	0.000276658	0.00225392	-0.00204251	-0.00179082	0.00187684	0.00146532	0.00521039	-1.2e-05	0.00882592	-0.0117917	0.00184059	0.00223944	-0.00664367	-0.0155404	-0.010208	-0.000120803	0.00141982	0.0145994	0.00770891	0.00295369	0.00185079	0.0129591	-0.00277614	0.0246494	0.00281569	0.00826771	0.00109217	0.00998427	-0.00505745	-0.00444128	0.00121713	0.0025549	-0.00560915	0.000691922	-0.0159607	0.0129998	-0.000810717	0.00239487	0.0151595	0.0046814	0.00472471
CDK6	-0.00460749	0.0040184	0.00094612	0.00233358	-0.000696341	-0.0019771	-0.00795106	0.000711156	0.00292051	-0.00589959	0.0146964	-0.0013224	-0.00516159	-0.00854562	0.0140092	0.000945047	-0.00107207	-0.00619763	0.00303579	0.00598227	0.00473681	0.000518532	0.0111105	-0.0145925	-0.018912	0.00533066	0.00520192	0.00615671	0.00086394	-0.0091407	-0.00277071	0.00191271	0.000531371	7.49e-05	-0.00955296	0.00696068	-0.00416072	0.00499552	0.012678	-0.000832576	-0.00399069	0.00237485	-0.00320917	-0.00219596	4.91e-05	0.0139133	-0.0227693	0.0105419	0.00377774
TOPORS	-0.024123	0.00300433	0.0054891	0.0028831	0.0238712	0.00415411	0.00637556	-0.00419088	0.0159255	0.00219789	-0.00870797	0.00524664	0.000187012	0.00625748	0.0227491	0.00993534	0.0371287	-0.00844393	-0.0125793	-0.00131964	-0.00910003	-0.0105758	-0.00578712	-0.00738876	-0.0144567	0.00343574	-0.00160991	-0.00715927	-0.03412	0.00299442	0.00689691	-0.00624461	-0.0268587	-0.00844199	0.0077861	-0.00912992	0.00845767	0.00416672	-0.00417597	0.00265549	-0.00776091	0.00761323	0.00757023	-0.00032619	-0.0075681	0.0057879	-0.0106666	0.00271351	0.00141257
FLOT1	0.00985472	0.00155884	0.00105382	-0.00271817	0.000284388	-0.00159119	-0.00973986	-0.00106457	0.000615667	-0.00252652	0.0043666	-0.0022661	-0.0189393	-0.00513918	0.0145849	-0.00070713	-0.00311723	0.00161415	0.0127502	0.00608805	0.0037011	-0.000498376	0.00202021	-0.000633775	0.00512764	-0.00478359	-0.00934975	0.00179097	0.000100438	-0.00524575	-0.00299213	-0.00610967	0.00668767	0.0100592	0.00168116	0.00608983	0.00328635	0.00569222	-0.00788751	0.0039384	-0.00372095	-0.00410138	0.0135844	0.000580884	-0.00531175	-0.00277541	-0.000403971	-0.000984906	-0.00635945
DDX39A	-0.00303897	-0.0113459	0.00630067	-0.000761348	-0.00577057	0.00665702	0.00313362	-0.000325601	0.00421364	-0.00349952	-0.00427868	-0.00301324	-0.00270307	0.0123157	0.0249413	0.000197457	0.00199858	-0.00397171	0.0187154	-0.0254059	0.000777318	-0.0054463	-0.00663682	-0.00346244	0.00453974	-0.00750904	-0.00414934	-0.0028875	0.00271684	-0.000136772	-0.00318067	-0.00178923	0.00716031	0.0159349	-0.00816963	-0.00687919	-0.00624457	0.0039058	0.00343034	0.00182375	0.00494441	0.000207725	0.00401935	-0.0100403	0.000209261	-0.00298422	0.00310926	-0.00177464	-0.000634279
PSMD14	-0.00271705	-0.00559453	0.00226023	0.00291653	-0.00414269	-0.00201491	-0.0052044	0.00276908	0.00380774	-0.0018203	0.00449163	-0.00410276	0.00152334	0.00159936	0.00552531	-0.00811134	0.00299493	-0.0104774	0.00556058	-0.00296148	0.000522463	0.00580776	-0.00415418	-0.00350784	-0.00344933	-0.00562003	-0.00108283	-0.00820355	-0.00240065	0.0171593	0.0016123	0.010314	-0.00666037	0.00582684	-0.00393916	0.00559983	-0.00191308	0.00337799	0.00918472	0.0020841	0.00237124	-0.00984951	-0.012261	-0.00575852	0.000112232	0.00272592	-0.00097897	0.00173756	-0.0124805
SSX3	-0.00467411	-0.00338906	0.00569402	0.00282604	0.00228889	-0.00195008	0.0012968	-0.00342224	-0.000376416	0.00219511	0.000142691	0.00242622	-0.002214	-0.00197204	-0.00874561	0.00205823	-0.000113536	-0.010681	0.00714767	-0.00425678	-0.00550579	-0.00615659	0.00651786	-0.00125788	-0.00696955	0.0097058	-0.000612653	-0.00850622	0.00229645	-0.000418514	0.000708145	0.0101204	0.00183738	0.0082974	0.00338488	0.000827661	-0.00105941	-0.000514783	-0.00620069	0.0084829	0.00325459	0.0183982	0.00613324	-9.4e-05	-0.00297787	-0.0140754	-0.00318515	-0.00239451	-0.00466418
OLIG2	0.000232078	0.00261903	-0.00198304	-0.00560308	-0.000115331	-0.000931838	0.000200432	0.00218139	0.00156325	-0.00394642	-0.00131185	0.016073	0.00313124	-0.0015151	-0.000376276	0.000961106	0.00197336	0.00347775	2.48e-05	-0.00315285	-0.000423135	0.000236796	-0.00560429	0.00287133	-0.00160054	-0.0011829	0.00186469	0.012342	-0.00596637	0.00149908	0.000291396	-0.00196343	-8.3e-05	-0.0022227	0.00148136	-0.00126008	-0.0013141	0.00134394	-0.000891892	0.00121183	-0.00255101	0.0035879	0.00465741	0.000588134	-0.00127432	-0.00384022	-0.000951528	0.00041912	6.87e-05
PRG4	0.00461524	0.00112004	-0.00360332	-0.00156241	-0.00141735	-0.00759818	0.000101175	0.00379562	-0.001751	0.00181383	-0.00206688	0.0356814	0.000782185	-0.00262494	-0.00136163	0.00867209	0.00083035	0.00570942	7.9e-06	-0.0053939	-0.00137143	0.00205619	-0.00199888	-0.00412789	-0.0144777	0.00101658	-2.17e-05	-0.00291431	-0.00113125	0.00160027	0.000682783	-0.00941346	0.00612655	-0.00386106	-0.00300778	-0.00503472	-0.00473477	-0.00415099	-0.00851963	0.00174	-0.00247499	-0.00548769	-0.0131109	0.010526	-0.000626197	0.00891237	0.00318113	0.00143975	0.0074635
CTDSPL	-0.00187459	-0.00940993	-0.00270684	0.00503692	0.00234185	0.0210436	0.0113767	-0.00786056	-0.0063805	0.00273425	-0.00457572	-0.00616919	-0.0117545	0.00240624	0.00185544	-0.00830545	-0.00458844	-0.00264629	-0.00762467	0.015418	0.00171196	0.00457431	0.00204331	0.00390942	0.00116869	-0.00328466	0.0144006	-0.001425	-0.00767063	0.00855711	0.00158652	0.000131977	-0.00815375	-0.000749541	-0.0165926	0.00559899	0.000866785	0.0219442	-0.00644376	-0.012911	-0.00423378	0.00334691	0.0041696	-0.000438252	-0.000300573	0.00524127	0.00502905	0.000317101	-0.000140241
ANGPTL7	0.000782559	0.00168936	-0.00250284	-0.00317126	-0.00248896	0.00544143	0.00800872	0.00208701	-4.84e-05	-0.000458216	-0.0016594	0.00808251	0.0021284	-0.00284023	0.00583493	-0.00274372	0.00650199	-0.0072146	-0.000474651	-0.00401682	0.0018388	-0.00512279	-0.00703649	0.00336118	-0.0206313	-0.00511857	-0.000863954	-0.00964539	0.00013342	-0.00872864	0.00163107	0.000314033	-0.000471026	0.00243559	-0.0042187	-0.0144485	-0.00752021	-0.00145635	0.000970768	0.000483463	0.0048922	-0.000116407	-0.00651516	0.00386217	0.00328172	-0.00617689	0.00600762	-0.00557514	-0.00332533
KLRG1	-0.000388876	-0.000494328	-0.00750386	0.00313262	0.0045731	-0.00468951	-0.0044833	-0.00035575	-0.00139839	0.0102207	0.00479157	-0.00428885	-0.00465535	-0.000139298	0.000124683	-0.00368206	-0.00306937	0.00125524	0.00499855	-0.00677504	0.0113567	-0.00270966	0.00697876	-0.00673138	-0.0102551	0.00269958	0.00188162	0.00207465	-0.00208965	0.00123407	-0.00660397	-0.00139773	0.00291981	-0.00734068	-0.000789501	-0.00300677	-0.000314136	0.000730151	0.00360076	-0.000544554	0.00283331	0.007336	-0.0104144	0.00498576	0.00531938	-0.00299339	-0.00697219	-0.0037596	-0.00284404
CDK7	0.0116499	0.0214022	0.00301635	0.003925	-0.00422223	-0.0117294	0.00306271	-0.00505153	0.00265166	-5.12e-05	0.0173351	-0.00363253	-0.0113219	0.00736389	0.0147516	-0.00989536	0.00999434	-0.000313625	0.0102851	0.0162475	-0.012979	0.00842302	0.0168188	-0.00524042	0.00127443	0.014303	0.0036452	0.000426523	-0.00255474	0.0143784	-0.00617469	0.00251488	-0.00510148	0.00677084	0.00444575	0.00937261	-0.0130096	-0.00370394	0.0228153	-0.00601495	0.00397364	0.0019695	-0.0290048	0.00716171	-0.00324156	-0.00581707	0.0144538	0.00186681	0.0139256
GDF11	0.00442663	-0.00749714	-0.00385201	0.00189296	0.00884639	0.00662288	-0.00171721	0.00793204	-0.00641176	0.00242304	0.00256648	0.00460383	0.0124028	0.000783647	0.0178676	0.00392839	-0.00185425	0.00442717	-0.000776189	0.0140731	0.00488788	-0.00831508	-0.00400367	0.00545175	0.0107738	0.00685693	-0.00133161	-0.00922542	-0.00434362	0.00733764	0.00551345	-0.00327611	-0.0114644	-0.00594556	-0.00128498	-0.0109049	-0.00663907	0.0205409	-0.03125	-0.00338638	-0.00616162	0.00025572	-0.0026069	0.00626685	-0.00451118	0.0042767	-0.00550686	-0.00256426	-0.000727911
TRIB1	0.0125774	0.022172	0.049933	-0.0103024	-0.0438106	-0.00395018	-0.0196414	0.00879651	0.0161015	0.00201628	-0.00407358	-0.00429855	-0.0388743	-0.00310332	0.00182344	0.00275005	0.0445095	0.00573602	-0.0176578	-0.0197444	-0.0132582	-0.00847889	-0.015804	-0.00363809	-0.0101702	-0.00532078	-0.0184085	-0.00392726	0.00660509	-0.00535063	0.00772551	-0.00571165	0.00284951	0.0013503	0.00876812	-0.0338748	-0.0251847	5.99e-05	-0.00299186	-0.00543622	-0.0240783	0.00239165	0.0238718	-0.00979302	-0.00741724	-0.0053472	-0.0160288	-0.00377042	-0.00598499
GPA33	0.00249252	-0.000429916	-0.00320937	0.0030861	0.00142066	0.00627182	0.00114216	0.00274288	0.00606726	0.00646583	0.00878268	-0.00504642	0.00315193	-0.00521	-0.0103462	-0.000838939	-0.00264236	-0.0011071	-0.000923128	0.00585249	0.00550678	0.00391308	0.00506914	-0.0017551	0.00349191	-0.00305865	0.00279219	-0.000269951	-0.00388255	0.00290642	-0.00599112	-0.00455345	0.00126865	0.00805928	-5.76e-05	0.00103956	0.00337404	-0.00195973	0.00237166	0.00137989	0.00406117	-0.00380157	0.00400204	0.0018572	0.00251492	0.00549488	0.00222603	-0.0100879	0.00283549
CD96	0.00662132	-0.00118336	-0.000384298	-0.000540355	-0.00102339	-0.000442542	0.00475889	-0.00349343	4.78e-05	-0.01912	-0.00723759	-0.000322228	-0.000965601	-0.00110284	-0.00523957	0.00469853	0.00161006	0.00495037	-0.00447843	0.00729827	-0.00659175	2.27e-05	-0.00709581	0.00265069	-0.0136558	0.010295	-0.00242987	0.00213827	-0.010793	0.000374833	0.00156086	-0.00190863	0.000617358	0.00219235	-0.0103847	0.00905411	-0.00175257	-0.00287195	0.00433371	-0.00536478	-0.00382524	-0.0051296	0.00174418	0.00226357	0.000155189	0.000537699	0.00655698	-0.00726825	0.00491208
PLIN3	-0.00284245	0.00230278	-0.00435723	-0.000236024	0.0105487	-0.00341363	-0.000304874	-0.000986202	0.00650534	-0.00105526	-0.000947798	0.000772403	-0.00620991	-0.00153769	0.00341526	0.018189	-0.00543248	-0.00113185	0.0210806	0.00146738	0.00160027	0.00186222	0.000597029	-0.00933124	0.00698151	0.00179502	0.00811047	-0.000659527	0.00288031	-0.00215443	0.0056068	-0.0176431	0.000155471	0.00830234	-0.0109121	-0.00899415	0.0136296	0.0146495	-0.00495946	0.00295225	0.0105862	-0.00618184	0.0147304	0.0020988	0.0183499	-0.00057546	0.00158494	0.000576299	0.00809829
MFSD10	0.00533329	-0.000846986	-0.00236019	-0.0172473	0.00492271	-0.00277404	0.00464151	0.006498	-8.35e-05	0.0036297	-0.0147625	0.0034599	0.00108176	-0.00800645	0.028914	0.00904192	0.00329352	-0.00365922	0.00500041	0.0120268	-0.00943546	-0.00577291	-0.0103517	-0.00239006	0.000873845	-0.00941162	0.00224475	-0.0063771	0.0284508	0.0114544	-0.00757843	-0.00781843	0.024893	-0.0128371	-0.00454461	0.0076978	-0.00507303	-0.00855792	-0.00403598	0.00237222	-0.00046197	0.00133269	0.00152787	0.00334487	-0.0156441	0.0306251	-0.00398088	-0.00525758	-0.000284071
STX6	0.00557276	0.00328659	-0.00175	0.0111366	0.00303589	-0.00148844	0.00466941	-0.00112269	0.00692247	0.0062199	-0.00303821	0.00571832	-0.00918183	-0.00830836	0.00180766	-0.00227132	0.0104068	-0.00287384	0.00160696	0.0116913	0.00474594	0.00401696	-0.00828233	-0.00228689	-0.0036288	0.00759439	0.00637382	-0.00309495	-0.0103274	-0.00685837	0.00643372	-0.020096	0.0111607	0.000187413	0.00424239	-0.00256765	0.00820427	0.00949755	-0.000190799	0.0218913	-0.00654659	-0.00651669	-0.00179896	0.0076619	-0.00191345	-0.00369506	0.00571898	0.00120607	0.00658853
COQ7	0.00343204	0.00723372	0.00158624	-0.00398761	0.00950764	0.00678454	-0.00140924	-0.00119537	-0.0078475	0.0078376	0.00200937	-0.00410987	0.00164725	-0.000249916	-0.00542108	-0.00728297	-0.00807521	0.00046446	0.002713	-0.0188101	-0.00721739	0.0156011	0.00284258	0.00747614	-0.00071313	-0.0119928	0.00345749	0.00881606	-0.0145108	0.00479462	0.0061898	0.0539806	-0.00272207	-0.00680186	0.00333091	-0.00852042	-0.00851444	-0.0161663	-0.0167251	0.0100892	-0.00590144	0.00706151	-0.012996	-0.00213032	0.00125689	0.00665116	0.00829975	0.00585651	-0.0024466
NBR2	0.0274777	0.013365	0.000736113	-0.00369602	0.00917663	0.0132327	-0.00590211	-0.00413275	0.0026956	0.000416839	0.00351493	-0.00988849	0.000162838	-0.0035016	0.00110157	-0.0129376	-0.00511353	0.00212175	-0.00543836	0.00791196	0.0158924	0.00196429	0.00608034	0.000521941	-0.00285885	0.00186506	0.00136648	-0.0142665	-0.000881211	-0.0039447	-0.00231343	-0.00314839	-0.000851223	-0.0136805	0.000675468	0.00592416	0.000851207	-0.00830805	0.00153333	0.000286087	-0.00310565	0.0127202	0.0140782	-0.00649013	0.00555959	-0.0189502	0.00795429	0.00600584	0.00177455
RCAN2	0.00317395	-0.00323282	-0.00254508	-6.04e-05	0.0032404	-0.00452253	0.000111517	0.00249035	-0.0012343	0.0104718	-8.22e-05	0.0197246	0.00399306	0.00241177	-0.00118461	0.00321514	-0.00267261	0.00215211	0.00297232	0.00442064	2.94e-05	-0.00235923	-0.00115907	-0.00641556	-0.0130651	0.00357124	0.00311305	0.00316464	0.00465257	0.00602124	0.000891128	0.000259402	0.00169778	0.00260838	-0.00315165	0.000395183	0.00662454	-0.00728962	-0.00305958	0.00303727	0.0043179	-0.0108933	-0.00161762	0.000614385	-0.00177499	0.00207396	0.000810201	-0.0058687	-0.000779634
MSLN	0.00172134	-0.00163003	0.00153216	0.00366103	0.000606209	-0.00134384	-0.00257669	0.00351029	0.00188184	0.00373895	-0.00532847	0.0116928	-0.00169143	0.000269308	0.000514743	0.00302605	0.00269111	-0.00475781	-0.00119512	-0.00217683	0.00575994	-0.00330404	-0.0064272	0.000848269	0.003417	-0.00409817	0.0040301	0.0154912	0.00308218	0.00658032	0.000101079	-0.00654883	0.000769159	-0.00430403	-0.00535612	0.0140306	-0.000770166	-0.00524264	0.0073197	0.00331848	0.00402072	-0.00104585	0.0013315	0.000392184	0.00234214	0.000838234	-0.00546689	0.00452228	-0.000355082
LRRC23	0.00791252	0.00327455	-0.00505859	0.000478207	0.00422908	-0.0048858	0.00348487	-0.00839892	0.00301614	-0.0201083	0.00594656	0.0170562	-0.000590221	-0.00718757	0.00181775	-0.00317636	-0.00259225	0.00938318	0.000843654	-0.00552116	-0.00355562	0.00119621	-0.000499167	0.00102603	0.00138556	0.00677246	-0.00260537	-0.00867717	-0.00811316	-0.00891922	0.00274788	0.00847422	-0.0180422	0.0063856	0.00657106	-0.00315229	0.00160049	0.000812351	0.0138945	-0.00433192	0.0015589	0.00881861	-0.0103836	0.00301844	0.00147191	-0.0121667	-0.0118861	0.00373587	0.00343917
LRRC17	-0.0036011	0.000734806	0.00379102	-0.00169517	-0.00283017	0.00647913	9.49e-06	0.000987656	0.0101681	-0.0125844	0.00532597	0.0194171	-0.00598803	0.00431337	-0.00398548	-0.000296312	-0.00488086	-0.00428867	0.00322295	0.0137545	0.00494709	0.00128491	-0.00636166	-0.00853961	-0.00604115	-0.0108837	-0.00826033	-0.000956364	-0.00321699	-0.00492609	0.000336955	-0.00430837	0.00253562	0.00739707	0.0235048	0.00276174	-0.00236277	0.0021222	-0.00953747	0.00843842	-0.00112572	0.0139825	0.00748555	-4.42e-05	-0.00436074	0.0061191	0.00295416	-0.00309343	-0.00169836
RASGRP2	0.00059169	0.0023667	0.00124686	-0.00494241	-0.00415042	0.00296983	-0.00574798	-0.00578093	0.00702592	-0.00714166	0.00440841	0.0118	0.00230076	0.00112503	0.000348346	-0.00278363	-0.00244725	0.00152913	-3.54e-06	-0.00685995	-0.00540472	-0.000756429	-0.00508424	0.00233753	-0.00367901	-0.00102199	0.000813695	0.0086945	-0.00306025	-0.000651862	-0.00085084	-0.000899783	-0.00585387	0.00198243	0.000666884	0.00108531	0.00350285	0.00994823	0.00423067	-0.00145994	0.0185986	0.00696648	0.000623321	0.00206565	-0.00312169	0.00455116	0.0107072	0.00248762	-0.00450595
HNRNPR	0.00480137	-0.0017694	-0.00212505	0.000542574	-0.00825196	0.00309702	-0.00520841	-0.00131258	0.0155071	0.000761535	-0.00428326	0.000820216	0.000802309	0.00347065	0.00436423	0.00647572	-0.00145709	0.00745509	0.001388	-0.00430138	0.00150077	0.00787627	0.00412995	-0.00958279	0.00167611	-0.0111576	-0.000110559	0.000579996	-0.00782863	0.000161175	-0.00211853	0.0118098	-5.4e-05	-0.00674759	-0.00935929	0.00451336	0.00223186	-0.00100072	0.00295854	-0.00729841	0.00406117	0.0100157	-0.00591236	0.00264467	0.00220499	-0.0052396	0.00119439	0.00639928	0.000909452
SLC35B1	0.00897394	-0.00467883	0.00478553	0.00760205	-0.00432692	-0.00290863	-0.00643918	-0.00149667	-0.00231344	-0.00417858	0.0015835	-0.00367844	0.00461568	0.0386565	0.00887714	-0.00841374	0.000321938	-0.0031946	0.00283147	-0.00420173	0.00329288	1.37e-05	-0.00752267	0.0082464	-0.00458456	-0.000500688	0.00244473	-0.0067666	0.0102576	0.00148333	-0.00185735	0.00539584	-0.000840372	0.0094006	-0.00643261	0.0200059	-0.000912312	-0.000668239	-0.00227604	0.0035116	-0.00165627	0.00287892	-7.77e-06	0.00236057	0.0018505	0.00291975	0.0022659	-0.00879837	-0.0110906
DCAF7	-0.00194474	0.00470078	-0.0037522	-0.00079178	-0.00175177	-0.000709597	0.00524527	-0.00358536	-0.00388969	0.00555863	0.00109523	0.00196379	-0.00247282	0.00666092	0.00922762	0.00652779	-0.000531704	0.00154995	0.0147208	0.0148568	0.00333739	0.0086251	-0.0034098	-0.00509729	0.000136942	0.00398973	-0.00740751	-0.00543456	0.00104156	-0.00298165	-0.00288896	0.0012425	-0.00283538	0.00484889	0.00267466	0.00348312	-0.00266746	0.00273795	0.000803885	-0.00454928	-0.00510887	0.0150867	0.00429879	-0.00318481	0.019274	0.0126067	0.0076151	0.0268956	0.00035084
AP3S2	-0.00128041	0.00831126	-0.000357007	0.013767	-0.00179077	0.00691698	-0.00429348	-0.0035701	-0.00433616	0.00386438	0.00695001	0.00214523	0.00280534	0.00172405	0.00284155	0.00338309	0.00920134	0.000248889	0.00312993	-0.00575013	-0.00401866	0.0153806	-0.0140447	-0.0107034	-0.00563306	-0.00707144	-0.00616761	0.000150655	-0.00470633	0.00539194	0.00191793	0.00327535	0.000979176	-0.00130615	0.0118856	0.0262596	-0.00812192	-0.000476623	-0.000878152	-0.000268682	-0.000866806	0.00475735	0.00645349	0.014022	0.00136064	-0.000544713	-0.0108482	0.00299863	-0.00115877
MRPS31	-0.0178329	0.003482	0.00498753	4.69e-05	-0.0267368	0.00763795	0.00218408	-0.00416511	0.0130657	0.00880748	0.00694464	0.00317257	0.00517187	0.00233911	0.00990506	-0.011836	-0.00418541	-0.00296976	-0.00142279	-0.0118425	-0.00586677	-0.0038022	0.00658681	-0.00932547	0.00509453	0.00688344	-0.0111281	0.00174438	0.0136945	0.0119026	0.00520181	0.00779995	-0.00744558	-0.00807413	0.0116203	0.0173264	-0.0154889	0.010317	0.0310445	-0.00952222	0.0122471	-0.0345237	0.00273997	-0.020816	-0.0027185	-0.00715034	-0.0144872	0.0132418	0.00289017
CALCOCO2	0.0365344	0.023811	-0.00772773	-0.0107123	-0.00145631	-0.00320728	-0.000127205	-0.0015395	-0.00129722	-0.0028827	0.00299772	0.00403724	0.0107768	-0.00160962	0.000719349	-0.0010981	0.00567518	-0.00728011	-0.00525314	-0.00259616	-0.00678671	0.00636162	0.00849304	0.00471532	-0.00705961	0.00895117	0.00155188	-0.000131868	-0.000757183	-0.00393298	0.0081925	0.00212215	0.00652842	0.00327471	-0.00287053	-0.00092878	-0.00445487	0.034398	0.0147528	-0.00133195	0.006681	0.00940557	-0.00739284	-0.0172006	-0.00266057	-4.75e-05	0.00530347	-0.00283768	-0.00707652
KCNMB2	-0.00302669	0.00377114	0.00342337	-0.0035967	-0.00208304	0.00306657	0.000382855	-0.000317911	-0.00458328	0.00203282	0.00566531	0.0113344	0.000402838	0.00390819	0.000611815	0.00520714	-0.00312891	-0.00126874	0.00393536	0.00193717	0.00156451	-0.00125243	-0.00205854	0.00946179	9.78e-05	0.00501069	-8.72e-05	-0.00361245	-0.0109154	-0.00483688	0.00316669	0.0132797	-0.00426978	-0.00379475	0.00360464	-0.00137327	-0.00350485	0.00592018	0.00648574	0.00768959	-0.00388894	0.00492615	-0.000189666	-0.000545712	-0.00230397	0.0142656	-0.00594386	-0.00174353	0.000404553
GPHN	-0.0115442	-0.0078103	0.0027277	0.00516776	0.00372916	0.00861276	0.0151553	0.00479496	-0.00935616	-0.0242733	-0.00537193	-0.00998451	0.00480734	0.00382134	-0.0251623	0.0249859	-0.00506461	-0.00291471	-0.000721448	-0.000382122	0.00136675	0.00473758	0.00608838	-0.0138023	0.00455768	-0.000212797	0.00360131	-0.00674861	-0.00511771	0.0170602	0.0159309	-0.0110669	0.0232203	0.0338663	0.00406896	0.00242602	-0.00529629	-0.013631	0.001474	-0.0240978	-0.0205876	0.0164817	-0.0345808	-0.015546	0.000570788	0.0258814	0.0165668	-0.00567693	0.0208426
RABEPK	0.0205517	-0.00989736	-0.000283948	0.00392079	-0.0125139	0.00172259	-0.00203626	-0.0019385	-0.0028134	0.00161408	-0.00733315	0.00538198	-0.000489123	0.00541829	-0.00322897	-0.00416971	-0.0100744	-0.000779373	0.000704434	-0.00172105	0.00744325	-0.00756077	-0.0155499	0.0120211	0.000948875	0.0149979	-0.00154991	0.00480415	0.00581259	0.0106729	-0.00109571	0.0138719	0.00109557	-0.00110653	-0.0022536	-0.00684597	-0.000496362	0.00142697	-0.0100618	-0.00126976	0.00831411	-0.00358578	-0.00801822	-0.00359877	0.00394377	0.00108357	-0.00505943	0.000778688	0.00847164
TIMM17B	0.00620128	-0.00367687	-0.00165722	-0.00578764	0.00454024	0.00374609	-0.00263429	-0.00388846	-0.00309264	0.00418144	0.010898	0.00400961	0.00496163	-0.00035939	0.0355865	0.00221356	-0.00402769	0.00228987	-0.00305509	0.00211396	0.0006086	0.00466614	-0.0025449	-0.00367794	0.00690351	-0.0115744	0.00399515	0.00818732	0.00228476	0.00310963	-0.000925051	-0.00374578	0.00924841	0.00224314	0.00199465	0.00398757	-0.000877553	-0.00569223	0.00435569	-0.00391105	-0.00525411	-0.0015349	0.00369846	0.00419086	0.000258149	-0.0150093	-0.00050193	-0.00868679	0.00392658
SLC17A2	0.00166697	-0.00310129	-0.00262881	-0.00455069	-0.000525954	0.00425193	0.000833011	-0.000828879	-0.00918402	-0.00446317	-0.00341297	0.00763954	0.00696663	0.00572952	0.00559407	-0.00503423	-0.000720536	0.00214222	0.002404	0.00327359	0.00197359	0.000850347	-0.0129461	-0.0011789	-0.0199057	-0.000256903	-0.000838293	-0.00513994	6.73e-06	-5.15e-05	-0.000689433	-0.000537357	-0.00501785	-0.00348989	-5.79e-05	-0.001436	-0.00602251	-0.00366566	0.0044901	0.0037997	-0.00610702	0.0042579	-0.00317931	0.00109503	-0.00225119	0.00568944	-0.00753803	0.00116119	0.00357024
HRSP12	0.0025573	-0.000355337	-0.00212232	0.0123234	0.00175642	0.00943579	-0.00275752	0.00152968	0.00352816	-0.00223171	-0.00563196	-0.000133482	0.00758665	0.00357898	0.00894177	-0.0069107	-0.00388737	0.00474666	-0.00655668	-0.00164198	0.0050593	-0.00652544	-0.00643198	0.00609763	0.0019812	0.00788224	0.000441115	-0.00881722	-0.0229473	0.0160275	0.00474577	-0.00864912	0.000372283	-0.00455373	0.0139882	-0.00377451	0.000298666	-0.00146389	0.00164365	-0.00603767	0.0105307	0.00583271	-0.0293834	0.00172762	-0.00609782	-0.00325691	-0.00506397	-0.011486	0.00208463
POP7	-0.00219775	0.00211035	-0.00159245	0.00317618	-0.0191239	0.0128278	-0.00869692	-0.00226719	-0.00804204	-0.00188141	-0.0107598	0.00112042	-0.00287988	0.0293377	0.00710849	-0.00651629	0.0198767	0.00633012	0.00668584	-0.0011754	-0.00459616	-0.00906308	-0.00458421	0.00581583	-0.00264194	-0.000968747	0.00493467	0.000584123	0.00950985	-0.00149477	-0.00499518	0.00308489	-0.00463436	0.00361831	-0.00284289	-0.0022462	0.00329844	0.0144039	0.00610062	0.00468453	0.00551212	0.000934155	-0.00640303	0.00504521	-0.00532905	0.000504195	0.000396545	0.00222777	-0.00297196
GLYAT	-0.00218836	-0.0045963	-0.00127624	0.000170188	0.00300617	-0.00432362	-0.000200113	-0.0017826	-0.00208438	0.00221483	-0.000766046	0.0138347	0.00682522	0.00244309	-0.00504293	-0.00168494	0.00092751	-0.00842213	0.00329787	-0.00166842	-0.00430621	-0.00746621	0.00511673	-0.0023478	-0.0131441	-9.16e-05	-0.00168358	-0.00150793	-0.00206681	-0.00356468	0.000941023	0.00938884	0.000783733	0.00227118	0.00126043	-0.00101571	-0.0031493	0.00332577	-0.00469645	0.00708032	0.00149242	0.00369789	0.00547709	0.00240193	-0.000488488	-0.00138346	0.00122643	-0.00323673	-0.00798893
CDK9	-0.000189213	0.00251373	-0.00891832	-0.00932063	0.0057005	-0.000850763	-0.00173811	0.00692456	-0.00109096	0.00363743	-0.00642576	0.00279208	-0.0083894	0.0010718	-0.000891279	0.00110753	0.0151516	-0.00150755	0.00175044	0.0448456	0.00381017	-0.0030897	-0.0117031	0.00245345	0.000620257	0.0116946	-0.00316342	-0.00406625	-0.0224232	-0.0147821	-0.0138868	0.00536511	0.00854686	0.0304542	0.0236103	0.0348582	-0.0140913	0.0100599	0.00733839	-0.000398489	-0.00986984	0.0049566	0.00822066	0.0371182	0.0036337	-0.00373677	-0.000900524	0.00417259	0.0100742
SRRM1	-0.0120076	-0.00246708	-0.000427824	-0.00306397	-0.00672925	0.0115111	-0.00956771	-0.00159772	-0.00139685	0.00357809	0.00365821	0.00312469	-0.00183041	0.000896212	-0.00216163	0.000447692	0.00530303	0.00161903	0.00553182	-0.00219192	0.00309229	0.00856809	0.000543011	-0.0125206	0.00333821	-0.00367298	-0.0021409	0.00586349	-0.0158063	0.00840571	-0.00491054	0.00115174	-0.0416415	0.0110795	-0.0109268	0.0045892	0.00372341	-0.000888966	-0.00596562	0.000389568	-0.0130861	0.0137521	0.00356242	-0.0103257	0.00098717	-0.0104305	0.00753114	0.0133542	-4.65e-05
SPRY1	0.00206703	-0.00343698	-0.012239	0.00506365	0.00204684	-0.0138423	-0.000709808	-0.00532866	-0.000603106	0.00254671	0.000172407	-0.00401025	-0.0106383	-0.003904	0.00216598	-0.00421603	0.0100293	0.0082936	0.00682343	-0.0145411	-0.00984686	-0.00773245	-0.00115686	-0.00399407	-0.0191736	-0.00960877	-0.00128639	-0.000928322	-0.00576653	0.00333677	0.00838043	-0.00395517	-0.00389571	0.00414874	-0.00224385	-0.0123623	-0.000422185	0.0042959	-0.0164311	0.00448079	0.00607416	-0.00628856	0.0102305	0.00450582	-0.00923986	-0.00950343	-0.00299096	-0.0146138	0.00523533
SPRY2	-0.00315259	-0.0108604	-0.0033301	-0.0280289	-0.00183741	0.0120441	-0.010057	8.77e-06	0.00623009	-0.00370009	0.0248216	0.0133229	-0.032415	0.0124498	0.000480221	-0.00745987	-0.00583081	-0.0118558	-0.000190413	0.00264653	0.00283681	-0.0104094	-0.000936216	-0.0119035	0.0127907	0.000762271	0.00488074	-0.00956367	0.00610845	0.00974823	-0.00730926	0.003891	-0.0158525	0.00285039	0.00371955	-0.00581312	0.00651368	-0.000711979	0.0110117	0.00291722	-0.00265088	-0.00376086	-0.0211203	0.0025177	-0.011541	-0.00816681	0.0103633	-0.00855065	-0.00651626
STAM2	0.00216518	0.00545539	0.00259488	0.00496534	0.00385429	-0.00225446	-0.0089316	0.00419875	0.00684025	-0.00379737	0.00735865	-0.0018328	0.00889342	-0.0022288	-0.00438612	-0.00794725	0.00805359	0.00758822	0.00346363	0.0100378	-0.00809409	0.00335331	0.00154316	0.00725085	0.00312596	-0.00520636	-0.00224169	-0.00286319	-0.00779103	0.0117015	0.00150705	0.0262226	0.00599881	0.00788577	0.00245314	-0.000604778	0.00328692	0.00392504	0.00121169	-0.00155449	0.00774202	-0.0149207	0.0037197	-0.0182212	0.00117799	0.0026487	0.0058823	0.000255979	-8.02e-05
HCG9	-0.00622368	-0.00972913	-0.00346225	1.04e-05	0.00140585	-0.0149273	-0.00634428	-0.00544524	3.91e-05	-0.0245518	-0.00119524	0.0193493	-0.00277432	0.00386819	-0.00509061	0.0010065	-0.0036583	-0.00274721	-0.00211539	0.000218877	-0.00405214	0.00199409	0.00194137	-0.00932848	-0.0022205	-0.000428536	-0.00152965	0.0122229	0.00592564	0.00477252	-0.00977105	-0.000955883	0.00501243	-0.00288465	0.00419691	-0.0167867	-0.00647119	0.00182365	-0.00437085	-0.0053884	-0.00527061	-0.00328287	-0.00171122	-0.00107568	-0.00263769	-0.00537358	-0.00190407	0.00384791	-0.00289544
CNKSR1	0.00213547	0.0177694	-0.00217949	0.00934173	-0.00555394	0.00121351	-0.00410298	-0.00418588	-0.000849638	-0.00392449	0.0126175	-0.00848547	-0.0156906	0.000896275	0.00421655	0.0136726	0.00268051	0.0027786	0.00400099	0.00563455	-0.00042595	0.000406478	0.00299429	-0.000179488	-0.00188914	0.00825195	0.0013561	0.00646536	0.0192724	-0.00442183	0.00365507	0.00914726	0.00177111	-0.00553994	-0.00812994	0.00991768	-0.00321155	0.00277797	-0.00311356	-0.00392006	0.000697958	-0.00468906	0.00243267	-0.00334482	0.00223065	0.0114023	-0.00598837	0.00373499	0.00581415
ABCC4	0.00602487	0.000656388	-0.00317	-0.00967965	0.00409676	-0.0151797	-0.00581309	-0.0122277	-0.00262097	-0.0163564	-0.0219323	-0.00263022	-0.0118461	0.000700252	-0.0131558	-0.0112374	-0.0110546	-0.0059315	-0.00881208	-0.0097745	-0.00964207	-0.00111104	-0.00822746	-0.000742379	-0.00125746	-0.000627886	-0.0259362	-0.0106763	-0.00534162	0.0278311	0.00270487	-0.00484299	-0.00107995	-0.00676142	-0.00367261	0.00386421	0.00509034	0.0154365	-0.0043145	-0.0128253	0.00631714	-0.000655409	-0.0133066	-0.00476267	0.00431284	0.0090054	0.00840095	8.72e-05	-0.0100594
CDKN1A	0.026854	-0.00492733	0.0082231	0.00497923	-0.00821959	-0.0106718	-0.00397747	0.0322662	0.00674435	-0.00565456	0.0110117	-0.000858895	0.0147119	-0.00170617	-0.00159696	0.014221	0.015793	0.0088802	-0.0533195	0.00720964	-0.00767031	0.0109637	-0.00978354	0.0115247	-0.00221571	-0.00771261	0.0290913	0.000913114	0.00194151	-0.00399412	0.00042021	0.00326091	-0.00804049	0.00691175	0.0212046	-0.0163201	0.00522924	0.0087451	0.00583202	0.143864	0.0280549	0.00163056	0.0234135	-0.00258001	-0.0118029	-0.00163125	-0.00384306	-0.0108645	0.0114422
IGSF6	-0.000681646	0.000571146	-0.00324854	-0.00407177	0.0045767	0.00411353	0.00304925	0.0011699	0.000980397	-0.0147248	-0.000909055	0.0303234	0.00488259	-0.00306532	0.00213483	0.0030122	0.00141059	-0.0109569	0.000389241	-0.00291408	0.00148484	-0.00124277	0.00491034	-0.00679766	-0.00392662	-4.82e-05	-0.000863179	0.0110587	-0.00184322	0.00155785	-0.00253783	-0.00147099	-0.0023129	0.00541111	-0.000862581	0.00686183	0.00141637	-0.00440203	0.00212036	1.66e-05	-0.000678764	0.000930561	0.0043063	0.000957715	-0.00334384	0.00390277	-0.00221701	0.0049998	-0.000311118
SF3B4	-0.0124509	-0.0080464	0.00543624	-0.00339493	-0.00550002	0.00168909	-0.00478828	-0.00532898	0.0157857	0.00649128	-0.0156705	0.00718104	0.00198301	0.00243958	-0.00452245	0.0135584	0.00499483	-0.00523929	-0.00442867	-0.00471781	0.00663489	-0.000824093	-0.0117029	-0.0116832	0.001011	-0.0092335	0.0032146	0.00564871	-0.00385249	-0.00563192	-0.00250152	-0.00952329	0.0159346	0.0420334	0.0110274	-0.00414748	-0.00346709	-0.000701514	0.00689483	-0.0115555	-0.00084479	-0.00418899	-0.00531583	0.00524551	0.000714722	0.010957	0.000243646	0.00343611	0.000443274
CDK2AP2	-4.89e-05	0.0141386	0.00349461	0.00556063	-0.00143877	-0.0112952	-0.0171051	0.00894093	-0.00519656	0.00186188	0.00286252	-0.00662891	0.0111559	0.0661238	0.0243501	0.00659596	-0.00908231	0.0105124	0.00697128	-0.00575943	-0.000766301	0.00269972	-0.00256875	-0.00879861	-0.00514522	0.0157047	-0.0010127	0.00595405	0.0130503	0.0201382	-0.00319508	0.0032858	-0.0040953	0.0362053	-0.00392074	0.00394735	-7.79e-06	-0.00450462	0.00591847	0.00257581	0.00713731	0.00481821	0.00210704	0.0026124	0.00697035	0.0146371	0.00172981	-0.00814542	-0.00793109
IRX5	-0.0229423	0.00157323	0.00944734	0.0256713	-0.020007	0.00336461	-0.0187094	-0.00238982	-0.00146787	-0.00323919	-0.0184977	-0.00725141	0.0131493	0.00470887	-0.0012614	0.00461942	0.0429792	0.00453397	0.0116609	0.0183598	-0.0149072	-0.0214275	0.0015617	-0.00515408	0.00412786	-0.00698014	0.0123033	0.00497739	0.0152369	0.00351198	-0.00570754	0.0109296	0.00586282	0.003007	-0.00485817	0.00162708	0.0175399	0.00234908	-0.0162752	-0.00682436	-0.0317588	-0.0104828	0.00079472	-0.0122801	0.00678009	-0.00746553	0.00110808	0.00578405	-0.00855264
RAMP2	0.00345915	0.00579395	0.00421717	0.00203105	0.0022456	0.00159059	-0.00105212	-0.00651922	0.00670938	0.0101801	-0.000694894	0.00397406	-0.00614924	0.00805833	-0.00809105	-0.00260737	0.00258299	-0.00298141	0.00622068	-0.000880972	0.00822352	-0.00434934	0.0015986	0.00986878	-0.0051984	0.00474805	-0.00281253	1.36e-05	0.00245328	0.0055873	0.000677959	-0.000701707	-0.00246811	0.00480478	-0.00649925	0.00561492	0.00844662	0.00145984	0.00588697	0.000334853	0.0025205	0.0107222	0.00567926	-0.00379242	1.24e-05	-0.00663061	-0.00226077	0.00295208	0.00466425
RAMP1	-0.00334305	-0.00462927	-0.00853075	0.00626791	0.021709	0.0043121	0.0214918	-0.00131294	-0.00764431	-0.0044105	-0.00992852	-0.0185032	0.00186013	0.000191628	0.0157908	-0.000686987	-0.00925265	0.000279626	0.00154166	0.00409465	0.00921525	0.0026344	-0.00608758	-0.0140724	0.005155	-0.00956608	-0.00421109	0.0117116	0.00515292	0.00905844	-0.0395009	0.00320395	0.003688	-0.000830321	-0.000208063	0.00294057	0.00876959	-0.00216281	-0.0198791	0.0227714	0.00368371	-0.00407512	-0.00266133	-0.00641674	-0.0162095	0.00169358	-0.00184329	0.000376726	-0.00330962
RAMP3	-0.00191388	-0.00146871	-0.000518453	0.00421706	0.00724797	-0.00243245	0.0025639	-0.0014829	-0.00486231	-0.00111727	-0.000173358	-0.0108921	0.0101022	0.000523531	0.00270434	-0.00551525	-0.00198434	0.00608336	0.000909987	-0.00386005	0.00177535	-0.00163872	-0.000518405	0.00181089	-0.0154882	0.000575205	0.000838086	0.0180186	-0.000291134	0.00732921	-0.0109412	0.00239573	0.00258011	0.00123745	-0.000403906	-0.00711717	0.00721853	-0.00319316	0.00596025	0.00498623	0.00138469	0.00374214	-0.00913356	-0.00223231	0.00213739	-0.00364958	0.00123963	-0.00273885	-0.00339531
ZMPSTE24	0.00242671	-0.0108512	0.00275698	-0.000371724	-0.00247457	0.00679345	-0.00249603	0.000856613	0.00450516	0.00188323	-0.000976062	0.00105786	0.00357967	0.00714532	-0.00242121	-0.00161472	0.00476984	-0.00825007	0.00504268	-0.0120812	-0.000887808	0.000289148	-0.00656065	0.00245485	0.000840409	-0.00358003	-0.00714922	0.00277924	-0.0267035	-0.000559388	-0.00674242	-0.0010944	-0.00452773	-0.00243046	0.00437755	0.00257566	0.00068551	0.0101816	0.0024621	0.00658376	0.00325401	-0.0014914	0.018617	-0.0157391	-0.00154147	-0.00671908	0.00126362	-0.00682112	-0.00442203
CDKN1B	-0.00811372	0.0221464	0.00686919	0.00311847	-0.0103294	-0.00963537	-0.00711846	0.00487244	0.0457664	0.00254327	0.010417	-0.000595106	0.00371069	0.00362706	0.00746671	-0.00568162	0.0352911	-0.00061609	0.0254823	0.00917072	0.0105645	-0.0158018	0.00599077	0.00553328	-0.00417815	-0.00854307	0.00516195	0.00927323	0.0145174	-0.00359822	0.000902617	-0.011296	0.00146293	-0.00446955	-0.0122676	0.00520478	-0.020869	-0.00213583	-0.00119858	-0.0170145	-0.0292707	0.00572673	-0.00406773	-0.00110825	0.0114582	0.00153305	0.00727795	-0.00435002	0.0108056
AKAP8	-0.0136669	-0.0128676	0.00720019	-0.00217101	-0.00728925	-0.0105979	-0.00701182	-0.0060146	-0.00250191	-0.0052431	-0.00589554	-0.000201692	-0.00164469	0.00653264	-0.00677768	0.00549858	0.0155766	-0.00651687	0.00287788	0.00253685	0.00273968	-0.00540717	-0.0208932	-0.00259703	0.00100859	-0.00441753	-0.00689971	0.010591	-0.00873138	0.00447469	0.00100245	0.0226504	-0.00293581	-0.00879076	-0.0065487	-0.00961174	0.00570526	0.00372529	-0.0155611	0.00876451	-0.0239998	-0.00135967	0.00307482	-0.00433793	-0.0104475	0.00240011	-0.00680328	-0.00116958	0.0098612
FSTL3	-0.00460844	-0.0109111	0.00272702	-0.000335	0.0118723	0.0028784	0.016814	0.00635882	-0.00880032	0.000571146	0.00668043	0.0128491	0.00155675	-0.0110647	0.000677064	-0.0125483	-0.00160002	-0.0081453	-0.00062891	-0.00609622	0.00927843	-0.00503323	-0.0111902	0.0121995	0.00215155	0.0161218	0.0100227	-0.0150368	0.00206855	-0.00595368	-0.00640707	0.00336489	0.0045376	0.000891032	0.019602	-0.000517194	-0.0387772	0.0226395	-0.00614671	0.00719705	-0.00308225	0.00727038	0.00208874	-0.0106883	-0.0192455	-0.0297555	0.00659028	-0.00843466	0.00540787
STUB1	0.0058588	-0.0110487	-0.00213077	0.00668446	-0.00196723	0.0053641	-0.00058737	-0.00075065	0.00250276	0.000337032	0.00436598	0.0013831	0.001808	-0.00340734	0.0184562	0.00619065	-0.0040241	0.00628957	-0.00280041	0.00350103	0.00124887	-0.00303281	-0.00690597	-0.000153448	-0.00295591	0.00616156	0.00369997	0.00371983	-0.000750405	0.000548931	0.00400592	0.000201755	0.00285228	-0.00117982	0.00702376	-0.00527787	0.00250684	0.00681696	0.00126918	-0.00916915	0.00559236	0.00881273	-0.00177622	0.00786499	-0.00265049	-0.00109607	0.00735824	0.000919642	0.00288847
STAG1	0.00377934	-0.000693859	0.00233015	0.00183763	0.0206961	0.0100917	-0.00325293	0.00204931	0.0145954	0.00421251	-0.00633126	0.00469271	0.00165022	0.00267311	-0.015285	0.00299392	0.00151418	-0.0080951	0.00293359	0.00145708	-0.000763567	0.00607559	-0.00536547	-0.00189573	-0.00512315	-0.0187277	0.00285056	0.00131738	-0.0105175	-0.00524529	0.000525932	0.0302845	0.00818343	0.00352202	-0.00422028	-0.010012	0.00339177	-0.00942803	-0.00262889	-0.0098139	-0.0122657	-0.0195109	0.0111988	-0.0270939	-0.0130733	0.00389732	0.0109632	0.00595578	0.0127377
NET1	0.0145794	0.00462151	-0.00039263	0.0410198	0.0019033	0.00473089	0.0365186	-0.00859538	0.00772329	-0.00239326	-0.00300773	-0.00345649	-0.027093	-0.00602025	-0.00067742	-0.000106196	0.0181948	0.00801869	0.003021	-0.00636807	0.0104275	-0.0112145	0.00568757	0.00729418	0.000971911	0.0012957	0.00133257	-0.000935717	-0.025124	0.0101483	0.00470702	-0.00113342	0.0085006	-0.011208	-0.0066376	0.0189672	0.0118291	0.0112228	0.0114601	-0.00714969	0.021035	-0.00566428	0.00405911	0.00464872	-0.00130457	-0.0078616	0.017984	0.00577381	-0.00654155
UBE4B	-0.00797326	0.0227246	-0.00264955	-0.00123067	0.00903452	0.00432197	0.0147938	0.00796272	-0.0074619	-0.00157913	-0.0367904	0.000973878	0.00849591	0.00953275	0.00871878	0.0158707	-0.00151007	-0.0114225	0.00241511	-0.000815957	0.00664878	0.00549429	0.00209643	-0.0025276	0.00526225	-0.0114318	0.00296018	-0.0102816	-0.0347489	-0.000563505	-0.00205328	-0.00126706	-0.00032552	0.00236506	0.00191306	0.0113651	-0.000489906	-0.00570138	0.00195875	0.00111204	8.99e-05	-0.000750352	0.00329783	0.00473096	0.00446364	0.00581902	0.0143649	-0.00123848	-0.00495104
EFS	-0.00307024	-0.00367459	-8.31e-05	0.00444992	0.000984628	-0.000247112	-0.000722483	0.000376247	0.00620253	0.00155348	0.00458155	0.00661643	-0.00140919	-0.00219	0.00306721	-0.00356197	-0.000370172	-0.00282612	1.85e-06	0.00703538	0.00739274	0.00204552	0.00293664	-0.0029451	-0.00206037	0.00147108	0.00368257	0.0021393	0.00643597	-0.00454782	-0.001681	-0.00367823	-0.00471893	-5.2e-05	-0.00518259	-0.00373386	-0.00514903	-0.00371391	0.00143602	0.00180593	-0.00696895	0.00259296	-0.00130084	0.00170792	0.00255388	0.00427191	-0.0025879	0.00670184	0.00187407
PRSS16	0.00217998	0.0128223	0.00200869	0.00771904	0.0109311	0.00432111	-0.00777388	0.00308818	-0.00524701	0.0188281	0.0104905	0.0018917	0.0247823	0.0796819	-0.00578139	-0.00621634	-0.00900984	-0.00551017	-0.0138973	-0.00866684	0.0047631	0.0020862	-0.00817929	0.0148276	0.0014572	-0.0087026	-0.00202264	0.0131164	0.00691427	0.00354724	-0.00154813	0.0195232	-0.00503282	-0.00899707	0.00900617	0.00501289	0.00807001	0.0213498	0.01358	-0.00439537	-0.00224403	0.00605894	0.00420087	0.0111103	-0.0051388	-0.010254	0.00729416	-0.00144951	-0.0118824
CDKN1C	0.00134612	0.0103879	0.0138905	0.00223496	0.000723621	0.000405003	0.000743864	0.00551952	-0.00291055	-0.00581131	-0.00574405	0.00830047	-0.00111109	-0.00555451	0.0011933	0.00606455	-0.00345658	0.000695501	0.00224912	-0.0101263	-0.00453391	0.00395307	-0.0044833	0.00223122	-0.000676958	-0.000684415	0.00440578	-0.00270818	-0.000900003	0.00269612	0.00385234	-0.0138957	0.00574577	-0.00876556	-0.00074215	-0.00128281	0.00863682	0.00809721	-0.00476064	0.00672255	0.00459113	-0.00787679	-0.0103731	0.00253048	-0.0014514	-0.0242491	-0.00341474	0.00429636	-0.00221903
SIGMAR1	0.00317394	-0.00921239	-0.00115765	-0.00787365	0.00146528	0.00385957	0.000270273	0.00216447	0.00382713	-0.0111407	0.00290455	-0.00783158	-0.00439612	-0.00671639	0.00949395	0.00933279	-0.00610998	0.00399381	0.00171155	0.0101683	-0.00541096	0.00053508	0.00349544	-0.00170587	-0.00437822	0.00550599	0.00557123	0.000546918	0.0105926	0.00932135	-0.0116424	-0.00250441	0.00687609	0.0115581	0.00226909	0.00740759	0.00284762	-0.00979857	-0.0161283	-0.00159357	0.00142298	-0.00372694	-0.0072153	0.00621033	0.00242261	-0.00244492	-0.0089929	-0.000703486	-0.00011781
DSCR4	0.000773956	0.00643624	0.000153985	0.0011695	-0.00556157	0.00386712	0.00797496	0.00117588	-0.00192829	-0.00402287	0.00031821	0.00105445	0.00600957	-0.00499321	0.000261746	0.00155412	0.000349655	0.000176446	-0.00285983	0.00174515	-0.0017998	0.00137141	-0.00640239	0.00566136	-0.00192769	-0.00152758	0.00133369	0.0267803	-0.00304761	-0.00414115	0.00621791	-0.00997625	0.00796077	-0.00449043	-0.00593857	-0.00318646	-0.0060045	-0.00389469	-0.00111854	-0.00331271	-0.00661666	-0.00229597	-0.00281635	0.00235406	0.0050421	-0.000817443	0.000391197	0.00404005	-0.00240304
BET1	-0.000494491	0.0371775	-0.0101453	-0.00903273	0.00380475	-0.00116731	0.00521274	-0.0038878	-0.00439684	0.00249768	0.0131336	0.000827897	-0.00919254	0.0818214	-0.00231865	-0.00594577	0.00896618	-0.00850606	-0.00335158	-0.0257232	-0.00543846	-0.00431599	0.000583998	0.00873489	0.00985639	0.00728285	-0.00386788	0.00505084	-8.01e-05	-0.00830937	-0.00384592	0.0231799	-0.00522765	-0.00497412	0.00601839	-0.000109573	-0.000425029	0.00328527	-0.00523443	-0.00195937	-0.000670881	-0.00170804	-0.031708	0.0024325	-0.00422835	-0.0016215	-0.00299959	0.00124844	0.00950811
SAP18	-0.00651912	0.000784192	-0.000106947	0.00387917	-0.00681305	-0.00739137	-0.00562482	-0.000879306	0.00416563	-0.00234046	0.00197764	0.00318596	0.00622869	-0.00405499	0.00517749	0.000263507	-0.00389284	0.00245862	-0.00169683	-0.0088724	0.00408215	0.00195677	-0.0250768	0.0016516	-0.00107057	0.00329996	-0.00129141	-0.00330798	0.000333339	0.00265929	-0.00164278	-0.00294715	0.0117056	-0.00351337	0.00483032	0.00133656	0.00877346	-0.00946877	-0.00532407	0.00182863	0.00395708	0.00951347	-0.020784	0.0224226	-0.0052123	-0.00124963	0.000450997	0.00398914	-0.00170211
SMNDC1	0.00224478	-0.00449238	0.00533339	-0.00766949	0.00233277	-0.0022243	-0.00415359	0.000626435	0.032187	0.00188989	-0.00883846	0.0016583	0.00135034	0.00291297	0.00226888	-0.00290731	0.0195093	-0.00169535	0.00752742	-0.00873727	0.00383981	0.00374951	-0.00858491	-0.0117201	-0.00508462	0.000488258	-0.00424216	0.0033892	-0.00925004	-0.0082647	-0.00925068	-0.00334491	0.0019043	-0.00584648	-0.0168545	0.00304592	0.00287073	-0.00128804	0.00145548	-0.0112657	-0.00811733	0.00578662	-0.000662303	-0.0150245	-0.00325328	0.0104673	0.0217163	-0.00471835	0.0057621
BCAS2	0.00671958	0.00385839	0.00300085	0.0321385	-0.0101805	0.00113202	-0.00276303	0.00139534	0.025383	0.00136794	0.0126822	-0.00408053	0.00107004	0.00312826	-0.00154753	-0.00191429	-0.000331621	-0.000241227	-0.000725642	-0.012227	-0.00434297	0.00619144	0.00273067	0.00204131	0.00133294	0.012808	-0.00154145	-0.00391599	0.00744823	0.0123914	-0.00157443	0.00856073	-0.00193306	-0.00407641	0.00201108	0.000529454	0.000776659	-0.000165776	0.00823639	0.004909	0.00154871	0.00599373	-0.00720189	-0.00422072	0.0022831	0.00637437	0.000266665	0.00292156	0.000183839
RGS19	-0.000336319	-0.0125875	0.00569996	-0.00980788	-0.00571457	0.0118363	0.00424309	-0.00325915	0.00495694	-0.0137288	-0.0308488	-0.0102762	-0.00300281	-0.00785585	-0.00406618	-0.00631115	0.00161435	-0.00314367	-0.00475983	-0.00462701	-5.47e-05	-0.00356959	0.0127846	0.00788217	0.00414245	0.0183811	0.000151919	-0.00158691	0.00525045	0.00812825	-0.00198345	0.00613226	0.000118658	0.00136318	-0.00640174	0.00607657	0.00215386	0.0444996	-0.00371006	-0.00264548	-0.0173283	-0.00902333	0.00197834	0.00614709	-0.00501102	-0.00763022	-0.00797636	0.000551476	0.00255658
LILRB2	-0.00382187	-0.00498703	0.00808998	-0.00179065	-0.00101586	-0.000573083	0.00393856	-0.00409236	0.00611496	-0.0364488	0.00128734	0.0209403	0.000120167	0.00135461	-0.000969683	4.35e-05	-0.00265824	-0.00757458	-0.0012069	0.00175801	0.00674322	-0.00412214	0.00296666	-0.00653659	0.0085764	0.00203477	-0.00273213	-0.00500981	0.000815822	-0.00668412	-0.00178812	0.00611357	-0.00408762	0.00330649	-0.000789145	0.00188016	0.000944529	-0.000835355	0.00117335	-5.56e-05	0.000950727	0.00894624	0.000343726	0.000261779	0.00164214	0.00505983	0.00809832	0.00795427	-0.00436849
EIF1B	-0.00195956	0.0205547	0.0030373	-0.0113849	0.0171991	0.0100365	-0.00678729	-0.00224313	0.0300604	0.00505468	-0.00294947	-0.00299718	-0.00581594	0.00323633	0.00549017	-0.00788311	0.00791194	-0.00724869	0.00521151	0.000685729	-0.00307402	-0.0032172	-0.0121204	-0.00209277	-0.000499674	0.0136973	0.0012243	0.0025218	0.00982966	0.00788538	0.000177545	0.00630515	-0.00317817	-0.00439203	0.00968763	0.00164759	-0.00284752	0.00382608	-0.00848076	-0.00166552	-0.00842639	-0.00762362	-0.0105201	9.45e-05	0.00160505	0.00250464	0.0115155	0.00358594	0.000448593
CDKN2A	-0.000664023	0.00284755	5.57e-05	-0.000485973	-0.00316984	0.00263155	0.0052393	0.000843588	0.00140878	-0.00119012	0.000524083	0.0131461	-0.00568003	0.00159532	-0.00594284	-0.00268868	-0.00514087	0.000853823	0.00109965	0.00455614	0.0040154	-0.00196412	-0.00372009	0.0016916	-0.00118011	-0.00203723	0.00173573	-0.00375243	0.000142521	-0.000376239	0.00845433	0.00022674	-0.0015851	-0.00334538	-0.00357676	0.00340022	-0.00171876	0.000990464	-0.000544005	0.00187149	-0.00773314	0.00928029	-0.000169505	-0.00468932	0.00761136	-0.00426953	-0.00189956	0.00264218	-0.00293066
SF3A1	-0.0100981	-0.00611786	0.0068984	-0.00340028	0.0123191	0.00365825	0.00226057	-0.00497192	0.0148021	-0.0011157	-0.00419086	0.000395234	-0.00538299	0.00697122	-0.0124167	0.0155251	0.00608212	-0.000749425	0.00219196	0.00343242	0.00198001	0.00290507	-0.00598763	-0.0120681	-0.00273565	0.00067859	0.000894208	-0.00116511	0.000485035	0.00733043	0.00330369	0.0129736	-0.00290172	0.00352002	0.00591306	-0.00102012	-0.00233962	0.00059617	-0.0101019	0.000323892	-0.00110916	0.00304475	0.00072083	-0.00433541	0.00427862	0.000420651	0.0146933	0.00307145	0.00662949
TRAIP	0.000323794	0.00216452	-0.00568895	-0.0023389	-0.00344872	-0.00255321	0.0104345	-0.000503548	0.00318349	0.00283792	-0.00331686	-0.00120436	-0.00739587	-0.00517177	-0.000192203	-0.00354862	0.00484719	0.00240668	0.0265943	-0.0093114	0.00991849	0.0113536	-0.0030916	-0.0110951	0.00162407	0.0199014	-0.000950984	-0.00307367	0.0168929	-0.00135838	-0.00604316	0.0116956	0.0100286	-0.00810274	0.000363157	0.00332652	-0.0040501	-0.00216273	-0.0109783	-0.0129231	0.0119001	0.00313533	9.59e-05	-0.00645575	0.00528841	0.0206795	-0.0157885	0.00978858	-0.00133701
DNAJA2	0.000282809	-0.000325655	0.00276384	-0.00607486	0.00712237	0.00540463	-0.00242708	-0.00304157	0.0154841	0.0055639	-0.00415223	0.00138834	-0.00936853	-0.00153133	-0.0030571	-0.00579175	0.0145744	-0.0213214	0.00355167	0.00354049	-0.00246515	0.00633725	0.00378182	0.00356852	-1.4e-05	0.00381994	-0.0108467	0.00831638	-0.000625473	-0.000148155	-0.0106767	0.00596746	0.00959033	0.0129493	0.000997965	0.00292999	0.000128735	0.0126028	-0.00175166	-0.00690753	-0.00350918	-0.01274	-0.0154286	0.00185389	-0.00703045	-0.0103457	0.00497591	-0.00470135	-0.00625964
BCKDK	0.00923048	0.00393229	0.00213446	0.00384393	0.00475613	0.0131984	0.00167667	-0.00602808	0.00139487	0.00693437	-0.00510092	-0.00227018	0.00235094	0.00276677	0.0108795	-0.000785182	-0.00501194	-0.000167752	0.00449858	-0.000819463	-0.00666843	-0.00668603	0.00290683	0.0126633	-6e-05	-0.00207347	0.00160042	-0.0134457	0.00704737	-0.00459424	0.00128326	0.000183158	0.00524849	0.00719216	-0.000179241	0.0254373	-0.0100567	0.0104879	-0.0302737	0.00692191	0.00767785	0.00642211	0.0166787	-0.0122508	-0.00484918	0.000195862	0.00404693	-0.00065435	-0.0021803
MAEA	-0.0105346	0.00596192	-0.0021568	-0.000407032	-0.00459889	-0.00518855	0.00133172	0.00258625	0.0133411	-0.0023575	-0.0154381	-0.00165658	-0.00227988	0.0192935	0.00157452	0.000567953	-0.00238436	0.000998193	0.0131235	-0.000322294	6.99e-05	-0.00612111	-0.0163359	-0.0016082	-0.000253177	0.0017683	0.00473541	0.00223989	-3.04e-05	-0.00495072	0.00291925	0.00582802	0.00323149	0.00230816	0.0191751	0.00218698	0.00136596	0.000574916	0.00239076	0.00451124	-0.0116445	0.0123021	-0.00649094	-0.00876349	0.00110979	-0.00167971	0.0130763	0.00339098	0.00455486
APC2	-0.00100606	0.00117976	-0.00273822	0.000130013	0.00211229	0.00743882	0.00271871	-0.000834896	-0.00643453	-0.00304164	0.00117994	0.00307638	0.00198733	9.92e-05	0.00653399	-0.00198907	0.00471936	0.0037838	0.000949074	-0.000996123	-0.00275121	0.00353433	0.000709012	0.00100384	-0.00597695	0.00143176	0.00279701	0.00670078	-0.000646603	-0.00600824	0.000474371	0.000136225	-0.00262346	-0.00315812	0.0034757	-0.00339614	-0.00537031	0.00271267	-0.00131016	-0.00311	0.000194906	-0.00211295	-0.00376927	-0.00510751	-0.00328622	-0.00904465	-0.00573885	-0.00212323	0.00393216
PAK4	-0.00206221	-0.0100026	0.00790537	0.00519271	0.00393814	0.00124095	0.0122666	-0.00105807	-0.000672916	-0.00150945	-0.00635162	-0.00352819	0.0035387	0.00336667	-0.0105667	0.00543525	0.000235819	0.00710591	0.0150449	0.00392543	-0.00376423	-0.00693519	-0.00639709	0.000250655	0.00271278	-0.00336229	-0.00259395	0.00468716	0.00207656	-0.00125722	0.00244789	0.00285566	-0.0051629	0.00601662	-0.00323841	0.0107722	-0.00425261	0.00710111	-0.00339782	0.0088231	-0.00546981	0.000436272	0.00302128	-0.00870379	-0.00211468	-0.00322985	0.00878587	-0.00679218	-0.00124228
43165_1	-0.00162618	0.00645263	-0.00255352	-0.00333383	-0.000588336	-0.00429395	0.00771384	-0.00374966	0.00633357	0.00227746	-0.00974061	0.00133527	0.000997196	0.00518791	-0.00570508	-0.00220338	0.00803736	-0.0178369	-0.00179573	0.0157144	-0.00150165	0.0127897	0.0141397	0.00714841	-0.00936188	0.00591132	0.0106346	-0.0048457	0.000213867	0.00327623	-0.00148165	0.00391776	0.00438633	0.0169897	0.00530551	-0.00121423	0.0131371	-0.00855006	0.00671162	-0.00100964	-0.000677806	0.00687509	0.009342	-0.0176438	-0.0110443	0.00376943	0.019568	0.0146835	0.00472947
ADAR	0.0038555	-0.00523837	0.00212639	-0.00307725	-0.00488799	-5.93e-05	-0.00511413	-0.0030511	0.00314573	0.000272896	-0.00704847	0.00110881	0.00455701	0.00591818	-0.000366022	0.0183104	0.00057886	0.000576402	0.00404173	-0.0061616	-0.00128031	-0.00250243	0.00545161	0.000326711	-0.000955315	0.000323742	-0.00306531	-0.00321463	-0.00271809	0.00865776	0.00360076	0.00229353	-0.00496106	0.00154687	0.00161302	-0.00298797	-0.00225064	0.000609861	-0.000314391	0.00370885	-0.00803498	0.00627535	-0.00961423	0.00347975	0.00326166	0.00461492	0.0120622	0.0122467	0.000248806
CDKN2B	0.00381723	0.00339351	0.00631237	0.00283849	-0.0055929	-0.00141038	0.00505747	0.00418106	-0.00869033	-0.00639826	-0.00629917	0.00958146	-0.000148038	-0.0055173	-0.00312784	-0.000530695	0.00618864	0.00425964	-0.00680217	0.00737464	0.00117324	0.00513794	-0.00544896	0.00895545	-1.56e-05	0.000756799	-0.000997704	-0.010944	-0.000187128	0.00386265	0.00171336	0.00622669	0.0128085	-0.0011999	0.000256644	0.00851015	0.000622533	0.00933054	-0.000680025	-0.00103707	0.00385467	-0.011049	-0.0082515	0.00360595	-0.0111066	-0.0296434	0.0018368	0.00929972	0.0123818
KATNB1	0.0141853	0.0183024	-0.0106558	-0.000670688	-0.00487309	0.0037226	0.00913687	-0.00103032	-9.92e-05	-0.00994363	-0.000131021	-0.00455104	0.00321183	0.0148849	0.00581749	0.000846972	-0.00281062	-0.000400415	0.00421506	-0.00412124	0.0100928	-0.000314454	0.00347468	-0.00556197	-0.00606502	0.0124611	-0.0041593	0.00128454	0.00664231	-0.0021405	-0.0036797	-0.00468383	-0.00546764	0.00525696	0.00808648	0.00828861	-0.00953449	0.00274568	-0.0057032	-0.000345978	0.0138583	0.0168532	0.00452951	0.00667297	-0.00814011	0.0017963	-0.000955455	-0.00688627	0.001209
DLEU1	-0.00147738	-0.0214195	0.00155389	0.00777744	-0.00315263	0.00568942	0.0178913	-0.00309063	0.00194165	0.00343144	-0.0130111	0.003774	0.0127492	8.87e-05	-0.00791515	-0.00949814	0.0142798	0.00810424	0.00367077	0.0211188	0.00305689	-0.0175713	-0.0135048	0.0056704	-0.00146322	-0.0118371	-0.0138866	0.00265189	0.0093385	0.00270996	0.00744232	0.00265273	-0.013122	0.00695371	0.0119146	0.00129523	0.0162829	0.00270267	-0.00915043	-0.0207055	0.0378114	0.00314952	-0.0166226	-0.0126573	-0.000461115	0.00729858	0.00811932	0.00889235	0.00668625
SNAPC5	0.00351122	-0.004751	-0.00482289	0.000776326	0.00673402	-0.0073032	-0.00592237	-0.00867446	-0.00537303	-0.0630979	0.00236414	-0.0128981	-0.00595674	0.00590295	-0.00120985	0.00440715	-0.00875347	-0.00229716	0.00573831	-0.00358857	-0.00461114	0.00321487	0.00275469	0.00739552	0.0241721	0.0100868	-0.00286885	0.0246565	-0.0083242	0.0129452	-0.0096787	0.00657381	-0.000872655	-0.00771321	0.00172562	0.0139046	0.00852373	0.00603538	-0.0060521	0.00062707	-0.006744	-0.00401252	0.00110216	0.0260617	-0.0120673	0.014357	-0.0160075	0.0198636	-0.00259709
APBB3	-0.00802306	-0.00208547	-0.00991414	0.00124981	0.0106673	-0.0204156	-0.0106601	0.00304211	-0.00132676	0.0158892	0.00787735	-0.0064465	-0.0074279	0.00925452	0.0098307	0.00281133	-0.00330508	0.00197501	-0.00842436	-0.0251524	0.00479452	-0.00629238	0.0116772	0.00424827	-0.00560956	0.00949513	0.0131546	-0.00998048	0.0146381	0.000697811	-0.00631243	0.00677003	-0.00914896	0.00167484	0.0134993	0.00101453	0.0170341	-0.00448967	-0.000904323	-0.00702095	0.00805437	0.0034444	-0.0097846	-0.010359	-0.00445527	-0.0125653	-0.000154573	0.00484873	-0.00372661
ZNF267	-0.0116727	-0.0058804	-0.0080131	0.00249182	0.00109555	-0.0104482	0.0146192	0.00185265	0.0279556	0.00847288	-0.00208426	0.0100532	-0.000950304	0.00530745	-0.00302257	-0.0133146	0.061874	0.00266023	0.00116441	-0.0173855	0.00247498	0.0122969	-0.00821743	-0.00495363	0.00851757	-0.00222658	0.00126345	0.00246581	0.0118924	-0.000387987	-0.00108724	-0.017255	-0.00767738	-0.00343245	-0.00321844	-0.0010516	0.00100796	0.0121324	0.000693138	0.00787684	-0.0047172	-0.0165999	0.0117917	0.00439378	-0.0033523	-0.0163991	-0.0161767	0.00413364	0.00266848
CCNO	0.000816794	-0.00105896	0.00163678	0.00939614	-0.00756342	0.0153603	-0.00939494	-0.00408316	0.000148812	0.00811957	0.0159298	-0.0098655	0.0141118	0.00864631	-0.00135323	0.00238443	0.00681923	0.0140184	-0.00241694	-0.00685557	-0.011724	0.00512032	0.00165445	-0.00671554	-0.00797926	0.00987236	-0.0275563	-0.00697888	0.0147229	-0.00553559	0.00406316	-0.0064909	-0.000796784	-0.00483964	-0.00408858	0.0113209	0.00641556	-0.00810956	0.00266263	0.00186587	-0.0220096	-0.00478633	0.00566114	-0.00850996	-3.86e-05	-0.00973311	-0.00334425	-0.00494288	-0.00932164
CDKN2C	-0.0155477	0.0183224	-0.00265515	-0.00246358	-0.039447	0.00407071	-0.00242138	0.00499041	0.0103242	-0.00699479	-0.00529316	-0.00486613	0.016117	-0.00142302	-0.00560918	-0.00569673	-0.017007	-0.00305277	0.0340172	0.0045268	0.016837	0.0126666	-0.00036688	-0.00840344	-0.00207035	0.00438976	-0.0129284	0.00406075	0.00385118	-0.011373	0.00287607	0.00608304	-0.000698599	0.00254587	-0.0273809	0.0107621	0.0265794	-0.00303826	0.000566543	-0.00469322	-0.00272043	-0.00109574	0.00322972	0.00281808	-0.0053478	0.00160484	-0.0191213	-0.00132424	-0.00666024
DSCR3	-0.00380518	0.00526571	0.000465419	-0.00142587	0.00582768	-0.00480941	0.00686245	0.0201512	-0.00175256	-0.0059094	0.00103481	-0.00375466	0.00111272	-0.00513202	-0.00444541	-0.00779858	0.00343123	-0.00280002	-9.59e-05	0.00366854	-0.00170443	-0.0100068	-0.0174093	0.00788994	-0.0103238	-0.00527077	0.000235124	0.000260498	-0.005725	-0.00502223	0.00665433	-0.0104464	0.00183882	0.00389132	-0.00522268	0.00699041	-0.00174462	-0.00653089	-0.00486399	-0.0146296	-0.00477383	0.00376082	-0.0313942	-0.00410191	0.0104385	0.0117442	0.0110472	-0.00458147	0.00227013
TCIRG1	-0.00410796	-0.0159081	-7.31e-05	-0.0166063	-0.00036665	-0.00368213	0.00663713	0.0108872	-0.000951639	0.00384347	0.00808012	-0.00282748	0.00278431	0.00898019	0.0217847	0.00218675	0.00495466	0.00149293	-0.00120389	0.00732702	0.00201157	-0.00287361	-0.00879749	-0.00187585	0.00493973	-0.00323487	0.00118221	0.0126554	-0.00322126	0.000110503	-0.00948699	-0.00257858	0.00333328	-0.00749026	0.00925615	0.00685086	0.00511766	0.0216275	-0.0213407	-0.00373066	-0.00988925	-0.00740689	0.00911269	0.00335172	-0.00560662	0.00682559	-0.0101795	-0.00285698	-0.00402384
RTN3	-0.00211106	0.0049698	0.00198424	-0.0109857	0.00175543	-0.00157147	0.00398796	-0.000771503	0.0123384	0.00180591	-0.00706307	0.00166312	0.00439835	0.0121763	0.0186098	0.00117892	0.00520539	0.00139489	0.0017802	0.00727414	0.00676024	-0.00329846	-0.00535334	-0.00196507	0.00597538	0.00373399	-0.00278097	-0.0022733	-0.0179477	-0.0108372	0.00679978	0.000501929	-0.0133255	0.000831976	0.00309133	-0.00446752	-0.00193563	0.00566578	0.0122413	-0.00539088	0.00750726	-0.00535232	0.00728516	0.0172566	-0.00529672	-0.0150967	0.00146182	-0.00676973	-0.00673853
LANCL1	-0.00542836	0.0183783	-0.00150184	-0.00197718	0.00103765	0.00457345	-0.0024353	0.00342157	0.00503983	-0.0046878	0.000598383	0.00394396	0.00733913	-0.00888507	-0.00510131	-0.000758598	-0.00455676	-0.000578906	-0.00227497	-0.0104591	0.00718461	0.00548673	0.0126826	0.00978412	0.00489425	0.00558825	0.00289428	0.0020204	-0.00694137	-0.0106924	0.00318977	-0.00707153	0.0109928	0.00313449	0.00428364	0.012837	0.00273429	0.00209146	-0.0117295	0.00284705	0.00324525	0.0011403	-0.0205024	-0.0223454	-0.00564764	-0.00189889	-0.00514124	-0.00437789	0.00313484
NMUR1	-0.00288535	-0.00132759	-0.00520475	-0.00119456	0.000456607	-0.00265313	-0.0142869	-0.00574698	0.00599024	-0.0308433	0.00273829	0.00925523	-0.00547036	0.00728898	0.000137591	-0.000741329	0.00219242	-0.00208695	-0.000166345	0.00586431	0.00300712	-0.000672559	0.00148928	-0.0112223	0.0171015	0.00872168	-0.000569887	0.0154183	-0.00902461	0.0010777	-0.0153263	0.00923603	-0.00432426	-0.0118852	0.00507842	0.00622527	0.00269478	0.0131988	0.0103699	-0.00365633	0.00238125	0.023966	0.000544858	-0.00131627	-0.00835437	-0.00525105	-0.00618723	-0.00532406	-0.00472924
B3GALT5	0.00164486	-0.00186724	-0.00386701	0.00435458	-3.07e-05	-0.00140418	0.00311366	-0.00358627	-0.0034851	0.00132496	-0.00375592	0.00159534	0.0032874	-0.0002566	0.00485497	-0.00337748	0.00247629	0.00487568	-0.00505087	0.00147894	-0.00233289	0.00148477	-0.00117136	-0.00907414	-0.019388	0.00308922	-0.0031475	0.00218499	0.00277735	0.0032088	-0.00241468	0.00286968	-0.000712591	-0.0030908	0.000930433	-0.00838956	-0.000565444	-0.00166405	-0.00739611	-0.0054481	0.00340333	0.00698931	0.0013001	-1.42e-05	0.000448277	-0.00427622	-7.8e-05	-0.000662685	-0.0018776
TNIP1	-0.00352208	0.0217189	0.00204076	-0.00428389	-0.00742322	-0.0151379	0.0218842	-0.00541268	0.00356845	0.00234261	-0.0120613	-0.00212197	0.0040339	-0.000949374	-0.000396909	0.00115559	-0.0089399	0.00846131	-0.00978165	-0.00393879	-0.0292844	-0.00654674	-0.00886162	-0.00598122	-0.00157175	0.00493092	0.000672494	0.00263973	0.00199187	0.00846367	-0.00320389	0.0118223	-0.00894717	0.00597925	-0.00211014	-0.00182789	-0.0163214	-0.00215249	-0.014848	0.0045276	-0.0182108	0.0123045	0.0213551	0.00588775	0.00844478	-0.0112569	0.00952424	0.00677359	0.00470434
LAMC3	0.00058142	0.00335831	-0.00595588	0.00372964	-0.00353204	0.0102812	0.00420446	0.00505986	0.0020134	-0.00137639	0.000306129	0.000203444	-0.00911753	-0.000141067	0.00272423	0.00259051	0.00166748	-0.000765126	-0.0014643	-0.00412398	-0.00231461	-0.00257482	-0.00449028	0.00124981	-0.000127098	-0.00602566	0.00528905	0.0186991	-0.000833185	0.00907369	0.00931301	0.00456195	0.0116362	-0.00317258	0.00100456	0.000331942	0.00538507	0.000451845	0.00217176	-0.000531299	0.0039465	0.0237455	0.000329769	-0.00739886	-0.00139791	-0.00679581	0.00287975	-0.0040307	-0.00261152
CDKN2D	-0.00116356	0.00239754	-0.0034504	-0.00454178	0.00636479	-0.0187369	0.00761184	0.00036696	-0.00453047	0.00960613	0.0067374	0.0121589	8.23e-05	-0.00916054	0.00449236	-0.00563736	-0.00117667	-0.00390571	0.00802333	0.0020899	-0.000915418	-0.00111835	-0.0049168	-0.00863404	0.0106579	0.0237338	-0.00622967	-0.00282276	0.00214679	-0.00621369	0.00286492	-0.00913185	0.00423174	0.0133196	-0.000710134	-0.00641114	-0.000358716	0.00403376	-0.00724137	-0.0106945	0.025749	-0.0120626	-0.00828146	0.0105406	0.000518411	-0.0290585	0.00924802	-0.00307706	8.27e-05
IKZF1	0.00299539	0.00464379	0.000450015	-0.00856839	0.000556923	0.00437029	-0.00253194	-0.000964643	-0.00688105	-0.00792093	-0.00394774	0.00700497	0.00575273	-0.000814757	0.00871586	0.000828349	0.0040217	0.00111719	0.00153549	-0.00565909	-0.00456709	0.00323338	0.00637204	-0.00107763	-0.00410698	0.000931169	-0.000806646	0.0133414	-0.00325363	0.000796829	-0.00528409	0.00628621	-0.00374326	-0.00642744	0.00398083	0.0020197	-0.00197499	-0.00201295	0.00115669	0.00424998	0.00785315	0.00148042	-0.00418109	0.00100908	-0.000443569	0.000551222	-0.00189549	-0.00288073	-0.00246828
CRISP3	0.00049346	0.00221779	0.000658596	0.000968783	-0.00250793	0.00881159	-0.00683527	0.0034769	-0.000387202	-0.0145122	-0.00243122	0.00890506	0.00214727	-0.00186996	0.00120229	0.00259567	0.00262371	-0.00353081	-0.000367487	-0.0104995	-0.00303509	-8.1e-05	-0.00900903	0.00876186	0.00275928	-0.00316035	-0.00111259	0.0107094	-0.000881316	-0.00324178	-0.00368655	-0.00201213	-0.00215854	0.00107481	0.00481679	-0.00566841	0.000864301	-0.0068775	-0.000701093	-0.00086095	0.00888666	0.00805566	-0.00240963	-0.00290582	0.00233469	-0.00503409	-0.00634398	-0.00466408	0.00206776
SMYD5	0.00344664	-0.00354394	-0.00606707	-0.00145164	-0.00416113	0.00880361	0.00263802	-0.00446833	-0.0119511	0.00175223	-0.00613823	-0.00913115	0.00354902	0.00102569	0.00339798	0.0205038	-0.0042927	-0.00667321	0.00344685	-0.00747046	0.00106329	-0.00844981	-0.0197229	0.0128002	-0.010356	-0.00356924	-0.00392462	0.00723521	0.00204923	-0.00839863	-0.015257	0.0239529	-0.00584734	0.0104999	-0.00978496	0.0180543	-0.0068727	-0.000268942	0.0180713	-0.000940533	-0.00498767	0.00111615	0.0132373	0.0158731	-0.00769405	0.000268534	-0.00776989	0.000202148	0.00256076
KLHL41	-0.00164719	0.00346974	-0.00352653	0.00141834	0.000241478	-0.00421297	-0.000458694	-0.000419177	0.00412589	0.00650528	-0.00342861	0.0186331	-0.00417383	0.00230468	-0.00098241	0.00668557	0.00560286	0.00150165	-0.00290948	-0.00155993	0.00122252	-0.000180465	-0.000398501	-0.00368175	-0.00162378	0.0064612	-0.00261671	0.00808327	0.000991773	-0.000969167	0.00371292	-0.000538143	0.0051269	0.00215442	0.00112004	-0.00449629	-0.000533836	-0.000253198	-0.00367595	-0.000583665	-0.00636939	0.00278921	0.00244868	-0.000293588	-0.00274518	0.00355464	0.00064506	-0.00212328	-0.00125172
RRAGB	-0.00288995	0.00457215	-0.00522575	0.00101116	-0.0014118	-0.0164869	-0.000263567	-0.0072214	0.00285049	0.00185081	-0.00256814	-0.00177762	-0.0080454	-0.0024338	0.00992361	-0.00330805	-0.00627764	-0.00906451	0.000117093	-0.00350288	0.0108804	-0.00886441	-0.00486806	-0.0104991	0.000905994	-0.00276112	0.00657713	0.0181358	-0.00133004	-0.01133	-0.00952166	0.0135562	0.00422385	0.0174306	-0.0218078	0.00580883	0.0149376	0.00137623	-0.00413601	0.00705905	0.000499879	0.000722815	-0.00646524	-0.00477461	-0.0104827	0.0112952	0.00112079	-0.0192142	-0.008608
AKR1A1	0.00114297	0.0115954	0.00177204	-0.00409367	-0.0279331	-0.0116464	-0.000265591	0.0106996	0.00486091	-0.00394121	0.00534174	0.000587754	-0.00238665	0.0179963	0.00356055	0.000766571	-0.0083318	0.000103825	0.0106812	0.0172632	0.000254359	-0.00505972	0.0113738	-0.00101602	-0.00140698	0.006265	-0.000449362	0.00688581	0.00516128	0.00532672	-0.00596731	0.00897119	-0.0029905	0.0131238	0.00341071	0.00308638	-0.00519469	0.00127322	-0.0165198	-0.000180109	0.00388457	-0.00131634	-0.00531066	0.025142	-0.00251147	0.00595016	-0.0099874	0.000234852	0.00193895
EMC8	0.00641867	-0.00984495	-0.000125611	0.0167934	-0.00881322	0.00498466	-0.0011431	-0.000866274	-0.00121088	0.00246079	-0.00124929	0.00222426	-0.00692911	0.00398306	-0.00138004	-0.00529673	-0.00741896	0.00224	0.00728656	0.00122822	0.00376362	0.00206984	-0.018508	0.000319156	-0.00345556	0.00877753	-0.000245201	0.000593144	0.00798546	0.00625496	-0.00422053	-0.000837727	0.00586008	0.00595855	-0.00465678	0.0026011	-0.00152268	0.0028313	-0.0116558	0.00126194	0.00177681	0.00609589	-0.0156409	0.00441083	8.81e-05	0.00345934	0.0193722	0.00859969	0.0034588
TMEM5	0.00456367	0.000217227	0.00304748	0.0179755	-0.00297723	0.0132055	0.0011445	0.00876729	0.00222007	0.000220268	-0.0172464	0.013278	0.00589763	0.00430898	-0.00422219	-0.00348375	-0.00199753	0.00373988	-0.0113605	0.00354776	0.0128909	-0.0143379	-0.0182189	0.0100812	0.00308111	0.0149111	-0.00189613	-0.00529571	0.0118075	0.00607322	0.00132884	0.0158202	0.00189613	-0.00565059	0.0392777	-0.00854993	-0.00126026	-0.0119763	0.0012977	0.0113529	0.00232985	-0.00288469	0.00353609	-0.0189987	-0.00817625	0.00228834	-0.0110431	0.0120624	-0.00155633
CDKN3	0.00584944	-0.00549777	0.00411647	0.0165849	-0.0168646	0.0125456	-0.00487184	-0.00254677	-0.00422602	-0.00661404	0.00773585	-0.00533474	0.00112594	-0.0012801	0.00777349	0.00444212	-0.00934193	0.00026013	0.0524128	-0.00825695	0.00435221	0.00808762	-0.00195957	0.00716838	-0.00298433	0.00281391	0.00143933	0.00100433	-0.00224078	0.0145329	0.00889236	-0.00564618	-0.0098048	0.0041859	-0.000103545	-0.0117511	0.00448325	0.00480762	-0.00590999	-0.00199366	0.0113743	-0.000234977	-0.024188	-5.42e-05	-0.00461284	-0.00389368	-0.0131997	-0.00392064	-0.00463718
CNPY2	0.00391304	-0.00170039	0.00163909	-0.00266013	-0.041301	-0.00638311	-0.00399391	0.00145645	0.00757546	0.00129309	-0.00248377	-0.002054	-0.00209643	0.00993681	0.0234828	0.00520418	-0.0148876	0.00424432	0.000313826	0.00812608	0.00219023	0.00817396	0.00370268	-2.13e-05	-0.000145703	-0.000407694	-0.00162324	-0.00143253	0.00268073	0.0121008	-0.00474514	-0.00363629	0.00238893	0.00813784	-0.00427839	-0.000833404	0.00357443	-0.0016616	0.000924513	0.00508897	-0.00486145	0.000987955	-0.0073719	0.00697458	0.00121181	0.00316748	-0.00392223	-0.000442838	-0.00185721
B3GNT3	-0.000599691	-0.00614544	-0.000281843	0.00105409	0.0149414	-0.00596903	0.0137715	-0.00933619	-0.00824573	0.00140249	-0.00806122	0.00722148	-0.00893955	-0.000228028	0.00116427	-0.00711499	0.000963863	0.00292444	0.00811481	-0.00431522	-0.0230236	-0.00158717	0.0095548	0.00174773	0.00356679	0.0118888	0.000876627	-0.0015677	0.00564956	-3.33e-05	0.0109661	0.00523428	0.00271769	-0.0034819	0.00164247	0.0075175	0.0109931	0.0142311	0.00088441	0.00942592	-0.013642	-0.00264231	-0.00395152	0.00915613	-0.0121477	-0.00197723	0.00377887	-0.00728361	0.00216481
CLEC4M	-0.000317122	0.000409941	-0.000537016	0.0020486	-0.00086125	0.00380961	-0.00138827	0.00352082	-0.00171366	0.00189749	0.00232739	-0.00528901	-0.00154904	0.00310889	-0.00431264	0.000688541	-0.000124281	-3.04e-05	0.000840464	0.00451004	-0.00026653	0.00165786	-0.00762739	0.00173202	-0.00362567	-0.00036768	0.000212176	0.0100364	0.00148723	0.00491096	-0.000704339	0.000296789	-0.000141496	-0.00344082	-0.00219594	0.012458	0.00434163	0.00349378	0.00388486	0.00265915	-0.00107698	-0.000194272	0.00112852	-0.00137868	-0.0044212	0.00200151	-0.00741029	0.00258913	0.00014164
TLR6	0.00185225	0.00295662	-0.00525318	-0.00173912	0.000971007	-0.0010577	0.00373616	0.000905406	-0.00224452	-0.00729721	0.00210092	0.0140981	-0.00151597	-0.00135212	-0.00109708	-0.00022071	0.00243363	0.000167487	0.00354532	-4.95e-05	0.00542205	0.00373734	0.000504208	-0.00158033	5.3e-06	0.00648645	-0.00381512	4.96e-05	-0.00129814	-0.000707009	0.00182597	-0.00351234	2.84e-05	0.000354441	-0.00104945	-0.00299869	0.00466008	0.00248965	0.00372767	-0.00100946	0.000261157	0.00366911	0.00592471	-0.0072094	-0.00377282	-0.0120083	-0.00457155	0.0108988	0.00262244
PCGF3	0.00116548	0.00262452	0.0021393	-0.004761	-0.00584684	-0.00102339	0.00309243	-0.00257415	-0.0148037	0.00186864	-0.0292009	-0.000346856	0.0108147	-0.0285429	0.00384236	0.0113768	0.00923891	-0.0128789	0.00544313	0.000728822	-0.00217394	-0.00272001	-0.00129054	0.00774512	0.0103936	-0.000535567	0.00771527	0.0048498	-0.0137003	0.004418	0.00495405	0.00118327	0.00233143	0.00201131	0.00994435	-0.00226915	-0.00148294	0.00991435	0.00976513	0.00300006	-0.00189986	0.00359078	-0.00528194	-0.0131024	0.000732139	0.00699529	-0.00674857	0.0084405	-0.00682819
TFG	0.00443551	-0.00209678	0.00111296	0.00275365	0.000981383	0.0040989	-0.00589494	0.00439679	0.00540561	-0.00204496	0.00477227	-0.00246261	0.000548253	0.0331279	0.00183503	-0.00282178	0.00588804	-0.0111292	0.00208265	0.000201962	0.00162854	0.00217733	-0.00592687	-0.000196237	-0.00798212	-0.00979588	0.00278071	0.00355779	0.00428569	-9.25e-05	0.0065275	0.00185324	-0.000981846	0.0109384	-0.00440295	-0.00490769	-0.00631733	0.00290616	0.0067649	-0.00298394	-0.00884216	0.013271	-0.0205676	-0.00444153	-0.00508846	-0.00710297	0.0131838	-0.00445249	0.00407841
PKDREJ	-0.00432506	2.41e-05	0.00158256	-0.00287621	-0.00317584	0.00296765	0.0118575	0.00328947	-0.0118097	0.0040902	0.00212975	-0.000238005	0.00637613	-0.00638777	0.00203094	-0.0115871	0.0046169	0.00159004	-0.00243782	0.00181166	0.000590207	0.0015513	-0.00247689	0.0056005	-0.0334291	-0.00189488	0.00487871	-0.0111376	-0.00732885	0.00543219	0.0115703	0.00345834	0.00477485	-0.0162239	0.000826646	0.00197706	-0.00543494	0.00127984	0.00703147	0.00198279	-0.00197989	-0.00233923	-0.00554326	0.000962145	-0.00227807	-0.000498516	-0.011407	-0.00507512	0.011226
TRIM22	-0.000214973	0.0019875	0.00237951	-0.00231089	0.000720084	-0.00499646	-0.00364799	0.00567461	0.00541019	-0.0137571	-0.00538667	0.00893668	0.000829795	-0.00222389	0.00995637	-0.00790858	-0.0041133	-0.00138233	-0.000836372	0.00126148	0.00159857	-0.00212907	-0.0053983	0.00656317	-0.024883	-0.00143383	0.00313289	0.000260096	-0.00294777	0.00173741	-0.00073196	-0.00173625	-0.000819733	-0.0150404	-0.00941289	0.00691805	0.00420148	-0.00866965	0.00433139	-0.00134318	-0.00212494	0.000685757	0.00409808	-0.00132155	-0.00350112	0.000190821	0.00324965	-0.00551791	0.000710393
ABCA7	-0.00058429	0.00538664	0.000284955	0.000590994	-0.00260746	0.000999486	-0.00202583	-0.00414005	0.00262474	-0.00859783	0.00373488	-0.00314071	-0.00016965	-0.000177787	0.000369855	0.00284332	0.00404119	0.00159261	0.00115217	-0.00036384	-0.00113808	0.00444842	-0.00283774	-0.00202515	-0.00252889	0.0134657	-0.000814981	0.0134907	0.00705207	-0.00461505	-0.00339723	-0.000835725	-0.00335958	0.00656691	-0.00315126	0.0101601	-0.00113637	0.00196758	-0.00241343	-0.00611783	0.00387733	0.00435424	0.00532883	0.000334648	0.0057926	-0.0158765	-0.00233458	-0.0115755	0.00555351
ABCA8	0.000247561	-0.00105312	-0.00712418	-0.000383796	0.00318124	0.0065345	-0.00742384	0.000474788	-0.00178281	-0.00736665	0.00313774	0.0049724	-0.000736595	0.00438516	-0.00447434	0.00792718	-0.00372273	0.00184498	-0.00366328	-0.00471012	-0.00861134	0.00179883	0.000277157	-0.00886102	-0.0103159	-0.00197402	0.00207612	-0.00734776	0.000937729	0.00299425	-0.00651203	-0.00840834	0.00218111	-0.00189781	0.00268636	0.00233042	0.00117564	-0.00801833	-0.00164814	0.000289594	0.000747951	-0.00178241	-0.00963061	-0.000436863	-0.00495485	-0.00602031	-0.00122858	-0.00230576	-0.00208572
WARS2	-0.0108916	0.00113959	0.000830852	-0.00536652	0.00584702	-0.000362327	0.00165535	-0.00436834	-0.0102005	0.00996937	0.0255388	-0.00297207	0.0056692	0.000484527	0.0211059	-0.0163139	0.00261573	0.00173621	-0.00448602	0.000261085	0.00670354	-0.0113199	0.0082828	-0.0120781	0.00547082	-0.0053385	0.00389875	-0.00933038	-0.00467243	-0.0145929	0.00306435	0.0411926	0.00513141	-0.00700643	-0.0213185	0.0177788	-0.00103339	-0.0148446	-0.0161931	0.00489337	-0.0103183	0.00175642	-0.0119999	-0.000151035	0.00911066	0.00256415	-0.00684021	0.0125095	0.000613061
CDO1	-0.00260663	0.000574088	-0.00306595	0.00590198	0.00569133	-0.00171688	-0.00259554	0.00711623	0.000585359	-0.00129406	0.000728933	0.0115753	-0.00132621	-0.00120805	-0.00615742	-0.0042634	-0.00784602	-0.000285853	-0.00234508	0.00725081	-0.00819053	0.00272855	-0.00892333	-0.00278324	-0.0113479	-0.000201323	-0.00114572	0.012137	-0.00594934	0.00372348	-0.000316817	0.00378172	0.00246331	-0.00363483	0.00326034	0.0104544	0.0068437	-0.00295951	-0.00571035	0.00499597	-0.000739866	-0.0124576	0.00288522	0.00601621	-0.00522651	0.00740513	-0.00456998	-0.00464878	0.00507509
NPM3	0.0125727	-0.00747202	0.00219964	-0.00450106	-0.00286689	0.00962618	0.0176479	-0.0025412	0.0109835	-0.000401307	-0.000924852	0.0136323	0.00106197	-0.00395304	0.00759096	0.00199094	-0.010119	-0.00479164	0.00802282	0.00635171	-0.00346688	-0.00139971	-1.86e-05	0.0124994	0.0188451	-0.0106849	0.0029335	-0.00217736	0.00312047	-0.0108975	0.0190375	0.00473893	0.0339957	-0.00390875	0.0100862	-0.0121258	0.0158738	0.00697495	0.000394425	0.00440916	0.0109554	-0.00110962	-0.0106318	-0.00138006	-0.0690565	-0.00225434	-0.0164801	0.0242842	0.00683376
HMG20B	0.00095787	0.00143965	-0.000409919	-0.00318755	0.00121458	-0.0134496	0.00171697	0.00324116	0.00199427	-0.00345573	-0.00566734	-0.00165511	0.00694102	-2.09e-06	0.0182474	0.0215799	-0.00160944	0.0109644	0.0244362	0.0185837	0.00642597	0.00471209	0.0049016	-0.0067983	-0.00793633	0.00503329	0.0094669	-0.00257316	0.00324017	0.00710939	-0.00037221	-0.00294665	0.00799568	0.0264196	0.0118599	0.000808768	-0.000755391	-0.0102214	0.0116203	-0.00254691	-0.00570871	-0.00393109	0.000147274	0.00230537	-0.000218347	-0.000590634	-0.0157524	-0.00352237	0.00423852
HMG20A	0.00619663	0.0106341	-0.000971447	0.000734645	0.0058338	-0.00266942	-0.00717726	-0.000415834	-0.00388014	-0.00672074	0.0120573	-0.0164094	0.00175689	-0.00752495	0.012784	0.00541034	0.00843358	0.0177803	-0.0163445	-0.000959139	0.00321165	0.0130861	-0.0220727	-0.00578122	-0.000876494	0.00319906	0.000956364	-0.00454206	-0.0551808	0.0125531	-0.00291929	-0.000386303	-0.0106522	-0.0147656	0.0123035	-0.00653559	0.00300862	-0.00443016	0.0132059	0.00584892	-0.0139985	-0.00509331	-0.00265263	0.00730756	-0.0107825	-0.00028444	0.0127171	-0.00360426	-1.52e-05
KLF2	-0.00692327	-0.00152152	0.10579	-0.00301942	-0.0200001	-0.0150322	0.00662797	0.0166221	0.00629577	-0.00547914	0.0044423	-0.000167321	0.000240651	-0.0135978	0.00162743	-0.0122971	-0.0187918	-0.0185327	-0.00566469	0.00220492	0.00869621	-0.00655021	0.0102695	0.0229951	0.014043	0.00566056	-0.00492659	-0.0174313	-0.0165859	0.000318193	-0.0135832	0.0197134	0.00700672	0.00807774	-0.00899317	-0.0269527	0.0122819	0.0143497	0.0125226	-0.00036331	0.00364745	-0.00713024	0.0177351	0.00317663	-0.00874381	0.00318364	0.0146893	-0.0040098	0.00105692
MICU1	-0.00518241	0.0103032	0.0021573	-0.00645383	0.0177382	0.00105222	0.00761195	0.000498036	-0.0158457	-0.00405203	0.00546453	0.000582537	0.00437871	-0.000604677	0.011559	0.00868144	-0.00032252	-0.00993199	0.00522336	0.00442857	0.00395521	0.00176308	0.0108338	0.00547468	0.0128208	0.00551533	-0.00233316	0.0011679	-0.0129452	0.00411502	-0.0021599	-0.00411645	-0.000172768	-0.00197532	0.00650442	0.00891924	-0.0196382	0.0043364	-0.0111487	0.0024996	0.00627177	0.00261814	0.00451873	0.00797632	-0.00308328	0.0115403	0.0125037	-0.0030175	0.00321085
CACNG3	0.00131886	0.00380003	0.00308512	-0.00273309	-0.00590081	0.00399385	-0.0087186	-0.00201183	-0.00344372	-0.0042565	0.00109979	0.00472033	0.00222216	0.00138553	0.00925012	0.00252914	0.00141992	0.0107704	-0.00128729	0.00135981	0.00237818	0.00436346	0.00530436	0.00212336	0.00680838	0.00542949	-0.00150884	0.0102374	0.00510822	0.000635889	-0.00318986	-0.00859719	-0.0150159	0.00343473	-0.00751138	-0.000879173	0.00253504	-0.00650761	0.0097615	-0.00122208	-0.000961425	-0.00865544	-0.00674944	0.00313169	-0.00663356	-0.00459429	0.000857748	0.015599	-0.00398252
CACNG2	-0.00398955	0.00615905	0.00277301	0.00351781	-0.00469459	0.00166835	-0.00479259	0.00621192	-0.000513715	-0.0115227	0.00353167	0.00852666	-0.00304844	-5.85e-05	0.000856493	-0.00156739	0.0010335	0.00666991	-0.00232003	0.00162739	-0.00219581	0.00901953	-0.000301196	0.00697717	0.00798998	0.000673936	0.000351386	0.0114256	0.0075878	-0.00625331	-0.00292225	-0.00122427	0.00124717	-0.00114547	0.000234699	-0.00474691	-0.00434	-0.00372049	-0.00081552	2.45e-06	-0.00592364	-0.00305688	-0.00517025	-0.0111083	0.00323972	-0.00741226	0.00541644	-0.00254146	0.00416738
CITED2	0.000199577	0.0109855	0.0131215	-0.0181198	0.0113054	0.00516343	-0.0114422	-0.000480581	0.019986	-0.00114322	0.00563611	0.00234696	-0.000432075	-0.00389848	0.0148816	0.00432672	0.0293101	0.0145088	-0.00896551	-0.00674954	-0.0404251	0.00195343	0.0251719	0.00239233	0.00505875	-0.00648964	0.0157728	0.000876864	0.00379507	-0.0174993	-0.0398284	0.00232254	0.00963926	0.00668707	-0.00249179	-0.0210451	0.00921841	-0.0312289	-0.010127	-0.000386103	0.0321402	-0.00524852	-0.00608334	-0.00614697	-0.00300434	-0.00920454	0.0169632	-0.0112857	-0.0113823
SEMA3A	-0.00382922	-0.000181492	-0.000862851	0.00437172	-0.000676801	-0.0029864	-0.000618833	-0.00992874	-0.00619687	-0.00780233	-0.00198597	0.0342969	-0.0028389	0.00303282	0.00206176	-0.00662964	-0.00289794	-0.000714129	-0.00610023	0.00798044	0.00406079	0.000150771	-0.00234562	-0.0115976	-0.00709605	-0.00226153	0.00217863	0.0158605	-0.00377595	0.00577121	-0.00242664	-0.000572111	-0.00242984	-0.00112507	0.00591968	0.00215237	-0.000355415	0.00311741	0.000682908	-0.0109357	-0.00815231	-0.00808082	-0.00583709	0.000628319	0.00776706	0.00741543	0.00656127	-0.00939657	-0.00328513
TUBA1B	0.00122359	0.000683665	0.000601551	0.00477422	0.00248355	0.00587878	0.00476377	0.00202595	0.00591204	-0.00427883	-0.00955207	0.00171512	-0.00264781	0.00204742	0.000335727	0.000584094	0.00691095	0.00184425	-0.00249614	-0.00105777	0.000959074	-0.000477897	-0.00370411	0.00338681	0.00469829	-0.00305357	0.00168565	0.00371091	-0.00602819	-0.00194613	0.00425508	0.00498981	0.000599031	-0.00101464	0.000741609	0.000197885	0.00828217	0.00324873	-0.00663971	9.39e-05	0.00328283	0.000905859	0.00577107	-0.00066773	-0.00557397	-0.0013218	0.00604478	-0.00178835	-0.000218892
IRF9	-0.00315409	0.0186677	-0.0064686	0.0104694	-0.00539845	-0.00565514	-0.00395913	0.0233353	0.0017565	-0.0100776	-0.0101546	-0.00657688	0.00888044	0.00385217	-0.00232681	0.00658332	-0.00129649	0.00760813	0.00503508	-0.00833678	0.00507866	0.00401123	-0.0344728	-0.0691903	0.0112917	-0.021221	-0.00116933	-0.0136328	0.0174413	-0.0180987	0.022376	0.0154264	0.0021361	-0.00556223	0.0237644	-0.00519498	0.022504	0.00864031	0.0196628	0.00577804	0.00540156	0.00663826	-0.00170164	-0.0232846	-5.08e-05	0.00193756	0.00363612	-0.0101658	-0.00836248
CDR1	0.000843726	-0.000737051	-0.000608497	0.00275883	-0.0017411	0.000258472	-0.00207917	-0.00287057	-0.000390004	0.00808459	-0.00199438	0.00726764	-0.000128612	0.00512336	0.00393572	-0.00147785	0.00658241	0.00103356	-0.00183036	-0.00427299	0.000406972	-0.00122813	0.00862501	-0.00467542	-0.0255886	0.00493203	0.000683487	0.0101836	0.00372332	0.00390125	0.00753263	0.0031836	0.00434499	0.00315133	-0.000651455	-0.00638524	0.00266042	-0.00884109	-0.00312772	-0.0016158	0.00267431	-0.00513968	0.00369251	0.0141951	-0.00326859	-0.0156326	0.00958274	-0.00393412	0.00427971
TUBB3	-0.0014001	-0.000719563	0.0127552	0.0215929	0.00871597	-0.0186933	-0.001079	0.0136541	0.0105088	-0.000574023	-0.0119925	-0.00363852	0.00360754	0.00883675	0.0172986	0.0324089	-0.0117531	-0.0155825	-0.0194887	-0.025583	-0.0180224	-0.00769113	0.0153279	-0.00569211	0.0053106	0.0244411	0.0268498	0.000901146	-0.00145343	0.0141342	0.015321	-0.0266756	0.00506695	-0.0104968	-0.0217935	-0.0158592	0.0315868	0.00679886	1.02e-05	-0.00269087	0.00216803	0.00976912	-0.0149773	-0.00987333	-0.00236382	-0.000568794	0.0261358	-0.00155279	-0.00228993
TUBB4A	-0.000491917	0.009158	-0.00345199	-0.0024213	0.00325879	-0.0051845	-0.00430413	0.000908372	0.00786243	0.00743015	-0.00268105	-8.78e-05	-0.00163174	-0.0024793	-0.00970987	0.00105679	0.000111946	0.00550365	0.00230607	-0.00166996	-0.0112212	0.0144095	0.0073588	0.00206749	-0.00841532	0.00784232	0.00463941	-0.0030998	0.00370898	0.00284537	-0.00705236	-0.0129507	0.00290258	-0.0075141	0.00420452	0.00181726	-0.00261981	0.00207133	-0.00705047	0.0101039	0.018496	-0.00522239	-0.00511568	0.000219083	0.00108354	-0.0170669	-0.0026255	0.00369956	0.0144787
TUBB4B	-0.01274	-0.00642719	0.00781354	0.013528	0.00201571	0.013048	-0.00481286	-0.000512822	-0.00390477	0.00142968	-0.0105678	-0.00220862	0.00285239	0.00135467	0.0177015	0.0107606	0.000677637	-0.00299828	0.0083561	0.00109128	0.00238196	0.000182488	0.000607966	-0.00660025	0.00319034	0.0138055	0.00405668	-0.0031899	0.000238088	0.00754687	0.00878132	-0.0103818	0.0188976	-0.00748577	-0.0175973	-0.00608957	0.0394883	-0.00484176	0.00934584	0.00227677	0.000418109	0.00606018	-0.00326373	-0.00284133	-0.000624753	0.0018249	0.0238237	-0.00340482	-0.0107039
BTN3A3	-0.00536934	-4.69e-06	-0.000878202	-0.00136849	0.001394	0.000219471	-0.00314735	0.000629203	0.000190867	-0.00849857	0.00161734	0.0153931	0.00193825	0.00654668	0.00254479	-0.00358601	-0.00131586	-0.00225214	0.00129835	0.00354036	0.00332241	-0.00177413	-0.00103976	-6.36e-05	-0.00310105	-0.00518378	-0.00197198	0.00327996	0.0026887	0.00366361	-0.00517409	0.00309372	-0.00734616	0.00170222	0.000301846	0.00156061	-0.00554567	0.00437259	-0.000256486	-0.00167837	0.00430045	-0.000630157	-1.6e-05	0.00107999	-0.000573608	-3.92e-05	0.00188649	-0.0015042	-0.00366579
BTN2A2	0.00105517	0.00797139	-0.00270422	-0.000880718	-0.00011439	0.00577503	0.00694205	-0.000293171	-0.00261594	0.00102888	0.0214639	0.00170532	0.00778834	0.00625566	-0.00949257	-0.00412117	-0.00156671	0.0122881	0.00360854	0.0055569	0.00481435	0.0182065	-0.0060296	-0.00357057	-0.0075065	-0.00253614	-0.0061557	-0.00713634	0.00139542	0.00295531	-0.00136066	-0.0176344	0.00121878	-0.000757635	-0.00372467	0.00675272	-0.0128478	0.0326014	0.0111553	0.00475256	0.00072618	0.00998599	-0.00256461	0.00324845	-0.00398248	-0.00529846	0.00657204	0.00282142	0.0115614
SYCP2	-0.0147054	0.00758653	0.0103685	0.00113645	0.00419138	-0.00115775	-0.00971993	-0.00666915	0.00614327	-0.00239188	-0.0108273	0.0145624	-0.00850172	-0.00151899	-0.0118258	0.010056	0.000329928	0.00512792	-0.000570283	-0.0205775	0.011075	0.00534363	0.00229753	0.0188108	0.00372726	-0.0126226	0.0046495	0.0019343	-0.0146298	0.0057452	0.00097359	-0.00406742	-0.00872575	0.00434955	0.0224475	0.00540591	0.0118829	0.0146746	-0.0108544	-0.00751663	0.00231243	-0.0175009	0.00329747	-0.0105439	-0.00513299	-0.00138484	-0.00199205	-0.00625906	-0.00103055
SCML2	0.00055611	-0.00731544	-0.00381438	0.00793552	0.0105934	0.0124163	-0.000231791	0.0165457	0.010693	0.00171941	-0.00358536	-0.0210409	0.0198953	-0.00450852	0.0117223	-0.0271345	0.00956281	0.00740591	-0.00716793	0.00194576	0.000891062	0.00364324	-0.0142072	-0.0095072	-0.0579234	-0.00848423	0.0141689	-0.00948625	-0.000122922	-0.0202649	-0.0114564	0.0160441	0.0077182	-0.0188066	0.0116847	0.00772818	0.00996808	0.00459106	0.0136526	0.0122502	0.0210759	-0.0106097	-0.00645095	-0.00572524	-0.0328744	-0.00367436	0.0009972	0.00790397	0.000833297
CDR2	0.00557462	-0.00708215	0.0139725	-0.00384527	-0.0186523	-0.0126698	-0.000790631	-0.00625517	0.00675695	-0.00169889	0.00166284	-0.00994541	0.00213663	0.0268128	-0.014079	-0.00554244	0.0314336	-0.00377324	0.0138429	-0.000788716	-0.00324849	-0.0229075	-0.0124553	0.00643101	-0.00576707	0.02432	-0.00120785	-0.000944578	0.00850358	0.000504673	-0.00449911	-0.0161588	-0.00266723	0.0206071	0.00119553	-0.00717676	-0.0235189	0.00871174	-0.0183242	0.000101228	-0.00271741	0.0100042	9.86e-05	-0.00583713	0.00364821	-0.00506969	0.00296107	0.00720901	0.00532677
CEPT1	-0.000453726	0.00437497	-0.000786782	-0.00896633	-0.00473116	-0.000175088	0.00444846	-0.00419811	0.00184089	0.0023148	0.00634909	0.000966648	-0.00428536	0.00266117	0.00621345	-0.0177328	0.0112826	0.00652268	0.00333018	-0.00828978	-0.00362892	0.0117309	-0.00568065	-0.00199948	-0.004141	0.0156161	-0.00247344	-3.82e-05	-0.0146553	0.00953968	-0.00408655	0.00517743	-0.0167615	0.00477574	-0.0030647	-0.00189008	-0.00446538	-0.00592039	0.00618085	0.00266669	-0.00447721	-0.0120951	0.00240776	0.00710509	0.0171027	-0.00304637	0.00854363	-0.00779365	0.000579219
CORO2B	0.00405637	-8.83e-05	-0.0020928	-0.000373614	-0.0019163	-0.000279879	0.00329942	0.0010404	0.00194709	-0.00862422	0.00258557	0.0130702	0.000340226	-0.00208723	-0.00324019	0.00558281	-0.00156845	-0.0018457	0.00474992	0.005367	-0.00205584	-0.00565938	-0.00715316	0.011625	-0.00615381	-0.00233259	0.000672864	0.0171767	-0.00372558	-0.00429296	-0.00289454	-0.00306658	0.00305673	-0.00801088	-0.00146052	0.00267869	-0.00658418	-0.00131945	-0.00247956	0.00668193	0.00197118	-0.0022248	0.00375402	0.00378649	0.000125111	0.00759351	-0.00977427	0.00411587	-0.000876597
MYL12B	-0.001657	-0.00161628	0.00475749	0.00490447	0.00666211	-0.0023747	-0.000516639	0.00736045	0.0346606	0.00892865	-0.00228944	0.00845817	-0.0146866	-0.00398438	0.0138379	0.0129489	-0.0102219	0.00194348	-0.00518988	0.00661004	0.00274602	-0.00171348	0.00482058	-0.00624678	-0.00811266	-0.00729973	0.0059749	-0.0020803	-0.00174764	0.00736789	0.00151163	0.00457763	-0.000625541	0.000829345	0.000505436	0.0210468	0.00831331	0.00476008	0.0246985	0.00557252	0.0121416	0.0034997	-0.0113329	0.00257358	-0.00447962	0.00351058	-0.0130405	-0.00778998	0.00246775
NOD1	0.000502306	-0.00309795	-0.0025723	-0.0014205	-0.00126757	-0.00753687	0.000452721	-0.00744408	0.00796556	0.0031741	-0.0116739	0.00908187	-0.00418613	0.000359677	0.00211061	-0.0084134	0.00352589	0.00715157	-0.0073357	0.0125742	0.00521649	0.00344219	-0.00204818	0.00817656	-0.00822335	-0.00785815	0.00542324	-0.00752141	0.00837683	0.00235318	0.00130557	-0.00358193	-0.00432044	0.00542747	0.00219092	-0.000342048	-0.00963284	-0.00439014	0.00799398	-0.0146868	-0.0022789	0.00509758	0.00693084	7.07e-05	-0.00146867	0.00805667	-0.00233868	-0.0220612	0.00840062
ANAPC10	0.00616912	-0.0157729	-0.00723303	-0.010072	0.00366135	-0.0179641	-0.00323354	-0.00445043	0.0269338	-0.00809614	0.0153881	-0.00309425	0.00583844	0.0011167	-0.00703729	-0.00480217	0.00739117	-0.00665976	-0.000995051	0.00049303	0.00294575	0.00299281	6.17e-05	-0.00336221	0.00169345	0.0174061	0.00621248	0.00441736	0.012787	0.021221	-0.00355598	0.0158307	-0.0010816	0.00109126	0.00304178	0.00242342	-0.00499853	-0.00486213	0.00142433	-0.00990464	-0.00339564	-0.0147901	-0.0330999	0.00252047	-0.00196066	-0.00527008	-0.013563	0.000898456	-0.00438251
PRG3	-0.00215186	0.00749709	0.00402951	0.00440695	-0.00244305	0.00405061	0.00829626	-0.001771	0.00672313	-0.00729333	-0.00496613	0.00302333	0.00489271	0.00157116	0.00034528	0.00167382	0.00211563	0.0010027	-0.00398648	-0.000856438	0.00263881	-0.000427452	-0.00474871	0.00161848	-0.00853008	0.00213074	-0.00150209	0.0224012	-0.000422449	-0.00913764	0.00976807	-0.00197011	0.00471316	0.00115581	-0.00274413	-0.0037409	-0.000955823	-0.00595646	0.00137252	-0.0074602	-0.00385158	-0.00258037	-0.000421397	0.00780165	0.000772741	-0.00197687	0.000888439	-0.00329545	0.00594938
DLC1	-0.0106113	0.00118209	0.00103198	0.00242398	-0.00255076	0.0147366	-0.00190171	-0.00345067	0.0022059	-0.0100333	0.00485461	0.00440154	0.00471378	-0.00302135	-0.000333894	0.000371242	0.0101773	0.0110537	0.000433366	0.0080938	0.00385567	0.00714136	-0.00222768	0.00330145	0.00940375	-0.00552121	0.00208618	0.00537785	0.00843743	0.00763875	-0.0176802	0.00329003	-0.0093476	0.00429042	0.00319631	-0.0109685	-0.0143166	-0.000966075	-0.00872134	-0.000429924	0.00729489	0.00730146	-0.00142881	-0.00343114	-0.0114321	-0.0128283	0.00770764	0.015937	-0.00235929
ATP8A1	-0.00113474	0.00626489	0.000414369	0.00131406	-0.00561182	-0.0055414	0.00354911	-0.00470143	-0.00335327	-0.0133691	-0.00271183	0.0056514	-0.00212422	0.000629469	0.00289979	-0.00258351	0.000416678	0.00651267	0.00421591	-0.00107621	0.000288969	-0.000201345	0.003214	0.000297027	-0.00292385	0.00738761	-0.00392318	0.0126108	0.000979291	-0.00333376	0.000859421	-0.00132778	-0.00369784	0.00142407	-0.000743671	0.00542164	-0.00476994	-0.000137022	-0.00143382	-0.00901826	0.00223406	-0.00205084	-0.00127257	0.000668543	-0.000932497	-0.00624063	0.00102132	0.00382444	0.000982788
NDRG1	-0.0129096	0.0419567	0.0111998	-0.00846213	0.0011167	-0.0193439	-0.00736775	-0.0156773	-0.00949285	0.00296975	-0.016568	-0.0187918	-0.00652199	-0.00786601	0.00448728	0.0200099	-0.0170692	-0.0620231	-0.0183634	-0.0264094	-0.0619606	0.00938097	0.00746989	0.016945	-0.0146827	0.00525402	-0.00591531	0.00929856	-0.0182365	0.00352592	-0.0209536	0.0301998	-0.00672072	-0.003101	-0.00496405	-0.0222136	0.0321446	0.00160942	0.00605239	-0.00440482	0.0240922	0.0218589	0.0344836	0.0124288	0.0105305	-0.0163096	-0.00237945	0.00782189	-0.00425339
MYL9	-0.0101322	0.00241037	0.00374851	0.00387506	-0.00342927	-0.00584745	0.00747278	0.0101915	-0.00201805	-0.0394665	-0.00082939	-0.000478577	0.00851848	-0.00195671	-0.00442302	-0.00189648	-0.000833814	-0.00492634	0.00216525	0.00290633	0.0133638	0.00359091	-0.00176298	-0.00292759	-0.00378933	0.00146109	-0.000425153	0.00141722	0.00426899	0.00343238	-0.0047347	-0.000275161	0.00226444	0.00128931	-0.00499766	0.000721842	-0.00516076	0.00329739	-0.00182915	-0.00376418	-0.00852854	-0.00141822	0.00441983	0.00472819	-0.0008822	-0.0123609	-0.00774997	0.00242621	0.00570892
GNB2L1	0.00637483	0.00175658	-0.00119309	-0.00134796	-0.00197815	0.00259875	0.00286601	0.00102406	0.0130099	0.000307104	0.00044361	-0.00286085	-0.000582463	-0.00110069	0.0168988	0.00063935	-0.000167392	0.00177539	0.001504	0.0046821	-0.000790939	0.000914636	0.00015908	0.00193926	0.00139802	-0.00215023	-0.00025658	0.00169554	-0.00362932	0.00722604	-0.00206021	0.00104594	0.00155593	0.0130868	-0.00108953	-0.00222549	0.00314361	0.000637381	0.0141215	-0.000466924	0.00270012	0.00403278	0.00423618	0.0016048	-0.00451323	0.000773463	-0.00218403	0.000656947	0.00182761
ADARB1	0.00133787	0.00671794	-0.000681773	0.00261063	-0.00505497	-0.000102168	0.00680442	0.00650858	-0.00711015	7.56e-05	-0.00945545	0.00753248	0.00955132	-0.00675883	-0.00392813	-0.000540232	-0.000902735	0.0111001	0.0022077	0.0130182	0.00891252	-0.00444375	-0.000229083	0.000756141	0.00614085	0.040659	-0.00367436	-0.00285426	-0.00281589	-0.00831771	0.00174508	0.0123474	0.0017683	0.000877865	0.00745913	-0.00961973	0.000405807	-0.0243748	-0.0182647	-0.00786786	0.00776133	0.00429227	0.00428692	9.15e-05	-0.00104032	-0.014881	0.0103329	-0.00898147	0.00903513
CDS1	0.0190945	-0.0110432	0.000938723	0.0194924	0.00556702	-0.00462942	-0.00716628	-0.00881171	0.0261846	0.00115282	-0.00353919	-0.00609508	0.00101355	0.00100175	0.00755206	-0.00967842	-0.00635182	-0.00395898	0.00113096	0.00573963	0.00243494	-0.00655182	-0.00018626	0.000402462	-0.01045	0.0144351	-0.0242471	0.00257873	0.00502947	-0.0115303	-0.00560874	-0.013278	-0.0123605	-0.00156413	-0.0116583	-0.00716679	-0.0182227	-0.0107023	0.00854442	0.00144672	-0.000167413	-0.017396	0.00605031	0.0042051	-0.00778266	-0.000131405	0.0115958	0.0195932	0.00421791
PEMT	0.0105113	-0.00377381	-0.00298892	0.00131731	0.00129441	-0.0125118	0.00136524	-7.63e-05	-0.00303164	0.00100841	-0.0072613	0.00456292	0.00348088	0.00714706	0.0178198	-0.0037182	-0.00353232	0.00195002	0.00229488	0.00686568	0.00373481	-0.00447496	-0.0140478	0.00621514	0.0183785	-0.006049	0.00291282	0.015697	0.00881986	0.00337743	-0.00287809	0.00956481	-0.00604609	0.0013476	-0.0050823	0.0011408	0.000258555	-0.00509556	-0.0177607	-0.0088853	-0.00169487	-0.00757508	-0.00554805	0.00931016	-0.0013055	-0.0101154	-0.00590591	-0.00159151	0.00318282
PIAS3	0.000568494	-0.00259701	0.00262545	0.0165643	0.00730368	0.0180632	-0.0100282	-0.00403907	-0.00286796	0.00841508	0.00677054	0.00795024	0.0219054	0.0179299	0.00830279	0.0186099	0.00684922	0.00500879	0.0104136	-0.0142313	0.00171663	-0.0178107	0.00663281	-0.00128722	-0.00502589	0.00496634	0.0240527	0.00656537	-0.0104108	-0.0168537	0.0178808	0.00109052	-0.00803125	-0.00247844	-0.00368347	-0.00266823	-0.00198651	0.0275527	0.00812559	0.00473713	-0.0241759	-0.0165482	-0.00311685	-0.00966388	-0.00436783	0.000385744	0.0107486	-0.0117243	0.00490456
ST3GAL6	0.0095119	0.00439982	0.00147088	-0.0280613	-0.00533609	-0.00224075	0.000938855	-0.000872605	0.000845901	-0.0162486	-0.0117088	0.0123529	-0.000364844	-0.00188197	0.00896823	0.00424446	0.00492176	0.0116686	-0.00428766	-0.00378555	0.00456148	0.00511536	-0.00832067	0.00291598	-0.0175821	-0.00379099	0.00371882	0.00686183	0.00132957	0.00288857	-0.000951541	0.00257816	-0.0062819	-0.00199696	0.00382426	-0.00266922	0.000221541	0.00385957	-0.00383786	-0.00864601	0.00309414	-0.00174895	-0.00394974	0.00126938	0.00630585	0.0198822	-0.00438894	0.00271719	0.00748763
NDC80	0.00144111	0.0164853	0.000357114	-0.0115936	0.00702745	0.0104704	0.00120187	0.00776796	0.0285452	2.98e-05	0.00122343	-0.00549111	0.00343642	-0.0138509	-0.00105617	-0.0119272	0.0263672	0.000440253	0.100175	0.000800018	-0.00554772	0.0088153	0.0036167	0.00812017	0.00232092	-0.00601609	-0.00446829	-0.00509369	0.024358	0.0166807	0.00416547	0.0117713	0.0118286	-0.00992277	0.00757032	0.00541605	0.00219062	0.00253231	0.00549784	-0.00764813	0.0018041	0.00240243	0.0116693	-0.0115323	-0.000187772	-0.00224356	0.010443	0.00782551	0.0102217
CPQ	-0.00354386	0.00475143	-0.00761842	-0.000508872	0.00118063	-0.00471365	-0.00357929	0.0026034	0.00263284	-0.0112847	0.000745297	-0.00678365	0.00346366	0.00256557	-0.00694447	0.0030087	0.00201688	0.00592086	-0.00134682	0.000382289	0.00414812	0.00350491	-0.00444762	-0.00741677	-0.0105354	-0.00714194	0.000169195	-0.00652779	-0.00437235	0.000567869	0.000110363	-0.00177929	-0.000325234	0.00241894	0.00444831	-0.0112328	0.000948407	0.00270129	-0.0151511	-0.0068466	-0.000777574	-0.00404685	0.00281496	-0.00493425	0.00112717	-0.000919661	-0.0050709	-0.00070143	0.00046978
WFDC2	0.00138687	-0.00253348	0.00932738	0.00977439	0.00518021	-0.013103	-0.00398203	-6.88e-05	0.00197477	-0.00269099	-0.00448775	-0.00309431	0.00265208	0.00304577	0.00245161	-0.00150708	0.00548592	0.00396302	0.00158346	-0.00635753	0.0099538	0.00258803	-0.00311278	-0.00698208	0.00681801	0.00247118	-0.0061437	0.00840042	0.00198617	-0.00630119	-0.00728833	0.0046202	-0.000498907	0.00479153	0.00467418	-0.00765743	0.00123657	0.00655631	-0.0150214	-0.0112245	0.00828027	0.00505025	-0.014045	-0.0007913	-0.010965	-0.0189562	-0.00514004	0.00255032	-0.00554418
SPAG11B	-0.000386447	-0.00697606	-0.000153468	0.000857181	-0.000334334	-0.00422861	0.0062307	0.000901678	-0.00396048	-0.00289904	0.00493381	0.00240501	-0.00511874	-0.00304641	0.0160268	-0.00683583	0.000665079	-0.00855018	0.00349203	-0.00182222	-0.00250773	-0.00947178	-0.000945844	0.0102502	-0.0121828	-0.00873513	0.00652856	-0.0156893	-0.00226865	-0.0074247	0.00143545	0.00873956	-0.00607179	-0.0241235	0.00425613	-0.0262097	0.000154704	-0.000411028	-0.00765547	-0.00227233	0.0108434	0.00227663	-0.00476758	-0.00316435	-0.00279713	-0.0233403	0.00615518	-0.00378965	-0.00926399
BASP1	-0.0128724	-0.00176679	0.000879303	0.00105721	0.00230395	-0.00295507	-0.0248566	-0.00368326	-0.000451758	0.000326165	-0.00809466	0.00132023	-0.0126481	-0.00234355	0.00161511	0.00797351	0.00448806	0.00664736	0.00978176	-0.000198375	-0.0143202	0.00482416	0.00632976	0.00024677	0.00281878	-0.00179265	0.0103289	-0.00136915	-0.000463272	-0.0001059	0.00354471	0.00325149	-0.0051656	0.00221092	-0.00812971	0.00125602	-0.00224817	-0.00449906	0.00482121	-0.00580456	0.0114597	-0.0047588	0.00146662	0.0055539	0.00294978	-0.00414933	0.00775755	-0.00327845	-0.00644446
CDSN	0.00396237	-3.51e-05	0.00263	0.0068612	-0.00110962	-0.00218236	0.00150048	9.9e-05	0.00450922	0.00640392	-0.00354368	0.00585293	9.42e-05	0.000519565	0.00273613	-0.0054663	0.00465465	0.00345026	-0.00332429	0.00195519	-0.00418416	0.00676985	0.0031401	0.000997616	0.0039826	0.00122333	0.00171897	0.00518602	-0.00513085	0.00116551	0.00334044	0.00746863	-0.00206493	-0.00337206	0.00840662	-0.0020242	0.00394799	0.00108104	-0.00857899	-0.000713493	0.00514897	6.49e-05	0.000969848	-0.000875189	0.00182287	0.00545434	-0.00446544	0.00435234	0.00575347
RAPGEF3	0.00247365	0.000811416	0.00685247	-0.0040963	0.00488793	-0.00331593	0.00242463	0.00616332	-0.00280338	-0.00688101	-0.00903536	0.0138884	-0.00401627	-0.00335778	0.0062884	0.0069644	-0.000747186	0.00593729	0.00370609	-0.0148238	0.00504037	0.00821831	0.00630987	0.00104791	-0.00047148	-0.00032985	-0.00688551	-1.23e-06	0.000654013	-0.00775478	-0.00299232	-0.00283467	1.08e-05	0.00872331	0.0137664	0.00522572	0.00874052	-0.0047949	-0.000298383	-0.00330574	0.00324372	-0.00200156	0.000627409	0.00409081	0.00727393	-0.000210126	-0.000572147	0.000457281	0.00638203
YAP1	-0.0044163	0.0118236	0.00438656	0.011269	0.0193075	0.00099897	0.00174881	-0.00906864	-0.00183294	-0.00956689	-0.00722902	-0.0106327	0.00342873	-0.00189181	-0.0104715	0.005485	0.0171792	0.00434735	-0.00519288	0.00183176	-0.0204238	-0.00348537	-0.017363	0.0117546	-0.000562776	-0.0113454	0.00765077	-0.0010148	0.00703193	-0.0171254	0.00111538	0.0198786	0.00767114	0.00755571	-0.0130822	0.000243392	-0.00777484	0.00124124	-0.0277843	0.00584467	-0.0179934	-0.0083612	-0.00577968	-0.0355155	-0.00488423	-0.0113454	0.00174076	0.00781991	0.00540325
SPON2	0.00671419	0.0088483	-0.00565546	-0.00223578	0.00267362	0.0086613	0.0014874	-0.0134458	0.00271537	0.00639478	-0.00903718	0.0156835	0.00451719	0.00431089	-0.00189845	0.00306113	0.00316623	0.00315672	-0.00837898	0.0054575	-0.00763163	-0.000900669	0.00160036	0.000335774	0.00503143	0.00420253	0.00418827	0.000572701	-0.00705943	-0.00349445	-0.00338613	0.00128276	-0.00231859	0.0124966	0.000467112	0.0008577	0.000813611	-0.00379681	-0.00168539	-0.00507699	-0.00254524	0.00652401	0.00799579	0.00581833	-0.00924595	0.0126399	-0.000432523	-0.0114654	0.0101497
SPON1	-0.00066175	0.000790245	-0.00324255	-0.000302759	0.000271863	-0.00305371	-0.00126467	-0.00101263	0.00175077	-0.0012199	-0.000945672	0.0112702	-0.00274005	0.000701124	0.000496905	-0.00143869	0.00319983	0.00333227	-0.00155782	-0.00340063	0.000656768	1.33e-05	0.0011799	-0.00568169	-0.00683934	0.00298348	-6.86e-05	0.00495447	0.00172677	-0.00135805	0.000169316	-0.00172238	0.00120981	3.67e-05	-0.00345086	-0.00480382	0.0030874	-0.00428447	-0.00423211	-0.00193198	-0.00157698	-0.00077294	-0.00382971	-0.00127155	0.00167687	-0.000554351	-0.00283602	0.00387269	0.000977795
PRMT5	0.00265013	0.00165736	0.00130543	-0.0015772	-0.0230828	0.00917825	0.00240355	-0.00345074	-0.0109101	-0.00568082	0.00437987	0.000310112	0.00608435	0.00905495	0.0107392	0.00836235	0.00526101	0.00726638	0.00998224	-0.0191596	-0.00710965	0.00605794	-0.00530578	0.00124519	0.00056337	0.000976243	-0.00375941	0.00145923	-0.0120276	-0.00672378	-0.00238172	0.00185988	0.0183965	0.0275108	-3.01e-05	0.00338344	-0.00056503	0.00524243	0.00634767	0.00412021	-0.00311047	0.000754506	0.000161992	-0.00952257	0.00388506	0.00633568	0.00572817	-0.00082611	0.00708884
TESK2	-0.00510019	0.0200053	0.0045033	-0.00513038	0.00725541	0.000586538	-0.00287603	0.0160249	-0.00596721	-0.00402938	-0.0211658	-0.00224665	0.0244841	-0.000275712	-0.0106775	0.00997291	0.0119816	-0.0087043	0.0204973	0.0284896	-0.000971022	-0.0105586	0.0104598	-0.0141332	-0.00483751	-0.0175094	-0.00775746	-0.00401303	0.00790994	-0.00934223	0.00330471	0.0227642	0.014331	0.00758729	-0.006684	0.0217345	0.0158082	0.0232261	-0.00363403	-0.00120542	0.0325405	-0.00488577	-0.00360732	-0.00121424	-0.00646782	-0.00520304	-0.00256667	-0.0191594	-0.00754627
CD2BP2	0.00145312	0.00124774	0.00504524	0.00635249	4.11e-05	0.00202287	-0.00205477	-0.00223992	-0.00355403	-0.000487769	-0.000892207	-0.00214695	-0.00301338	0.00375196	0.0153011	0.00738508	0.00797778	-0.00217445	0.000391453	-0.00479917	-0.00232808	0.0109815	0.00606305	0.00179229	-0.00202198	0.0022242	0.00200745	0.00226019	0.000731842	-0.0131636	0.00141101	-0.00498333	0.0112376	-0.00553732	0.0172804	0.0139834	-0.00309277	0.00459078	-0.00123535	-0.00177283	-0.00727212	0.0187837	-0.00383169	-0.0226569	0.00177008	0.00561357	-0.00385876	0.0117921	0.00376033
UBAC1	0.00167509	-0.00956706	7.47e-05	0.0040634	-0.0125422	0.00790658	0.00234583	-0.00489052	0.00238442	-0.00407626	-0.000233206	-0.00236709	0.00394535	0.00176158	0.0118372	0.0194315	-0.00539511	-0.0042198	-0.00265162	0.00578517	0.00689109	0.00346918	-0.000250278	0.00338328	-0.00170679	0.00115535	0.00143014	0.00756909	-0.00772472	0.00219026	0.00372492	-0.00449139	-0.000718008	0.00303915	-0.00346974	-0.0065053	0.00667139	0.0114233	-0.00395059	0.00647578	-0.00178747	-0.00213901	-0.000926754	-0.0119281	-0.00989183	0.00594829	0.0104938	-0.0109672	-0.00428356
CDIPT	-0.00210217	0.0116249	0.000364398	0.00330134	-0.00383759	0.00216466	0.00229525	-0.00154107	0.0170779	0.0012841	-0.00278975	0.00139605	0.00208576	0.000943588	-0.00663887	0.00262082	-0.000869966	-0.00114712	7.87e-05	-0.000942903	-0.000613264	-0.00276213	-0.00737624	-0.00150325	0.00163153	0.0135914	0.00218254	0.00924703	0.000499043	0.00544781	0.000158519	-0.00399727	0.00489	-0.00258818	0.0076587	0.00330488	0.00119187	0.00342267	-0.00990009	0.00524302	-0.00255258	-0.000712499	0.00511523	0.00572934	-0.000544227	-0.00762434	-0.00315492	-0.00201693	-0.00100771
PGRMC2	-0.00490707	0.0117892	-0.012339	0.00658833	3.31e-05	0.00958822	0.00059377	0.0040361	0.0182013	-0.0104808	0.00086276	0.00016049	0.00397611	0.0167739	-0.00250836	-0.0225413	0.00335921	0.00359296	0.00403014	0.00501448	-0.00128943	-0.010284	-0.00439861	0.00531211	0.00992299	-0.000340717	0.0012687	-0.00116301	-0.00617234	0.0059272	0.00173858	-0.00317114	-0.00147518	-0.00685176	-0.000965967	-0.0030986	0.000588294	0.0016752	0.0121953	-0.00203638	0.00652672	0.00682628	0.00900362	-0.000306613	0.00736206	-0.0110825	0.0114127	-0.00430212	0.000177121
ARIH2	0.0139968	-0.00269527	-0.00280414	-6.33e-05	-0.00356607	-0.00259193	0.000975443	-0.00336441	-0.00324509	0.00356046	-0.00519552	0.00886177	-0.00205002	0.00137684	0.00297198	-0.000885779	-0.00408355	0.00573923	0.00458711	0.00390343	-0.00244203	2.66e-05	-0.0200544	-0.00162178	0.00984183	-0.00303213	-0.00689538	0.000709807	-0.00537118	-0.00412741	-0.00353611	0.000297092	-0.00471254	0.0015658	-0.00109679	-0.00161261	-0.000382513	-0.00201452	-0.00948999	0.00160029	0.00630018	0.00318456	0.00378638	0.00625939	-0.000844574	0.00409471	-0.00543563	0.000391587	0.00422137
TUBGCP3	0.00584332	-0.0110848	-0.00649617	-0.00745525	-0.00225826	-0.00598224	0.00336861	-0.00966742	0.0161826	-0.0102573	0.00256989	-0.00166966	-0.00121971	0.00261331	-0.00719184	-0.00405154	-0.00464672	-0.00717272	0.0114873	0.0196557	0.0085994	0.00466096	0.00341606	0.00452226	0.000613593	0.00937472	0.00117601	-0.00605994	0.00395618	-0.00324968	-0.00371642	0.0271355	0.0172916	-0.00225767	0.00733727	-0.000367912	-0.00196455	-0.00348263	0.00538447	0.000925428	-0.0149913	0.00160053	-0.00215721	-0.00122126	0.00565942	0.00224717	0.0269238	-0.00207875	0.00100616
SEC24B	-0.0104916	0.00847725	0.00668912	-0.00784289	-0.00979036	0.00175985	0.0058992	-0.000377018	0.0119036	-0.00255457	0.0154066	-0.00390385	-0.00477672	-0.00822547	-0.00797058	0.00713657	0.0246149	-0.00516645	0.0103819	0.0205055	-0.00141222	0.00905707	-0.00608188	-0.000429708	-0.00220205	0.00725667	0.00679242	0.000438297	0.000780422	-0.00614239	-0.00292589	0.000231937	0.0078521	0.00642789	-0.00158699	0.00342155	-0.00555433	0.00355883	-0.00301005	0.000248272	-0.00250125	-0.00278501	-0.0158322	0.00255071	-0.000863559	0.00584794	0.0229006	0.00173829	0.00317006
CFDP1	0.00377009	0.0109377	0.00840303	0.0110646	0.00385887	0.00904512	-0.00568424	0.00471401	0.0120236	0.00486523	0.00318074	0.00533448	0.00922076	0.00290229	0.0220195	0.00668181	-0.00501249	0.000446504	-0.00774931	-0.00984951	-0.00102886	0.00398739	0.00471784	-0.00765079	0.00297494	-0.00381392	-0.00456716	0.00297418	-0.0140279	0.0118979	-0.011796	-0.00258525	-0.00768527	-0.0123602	0.000485513	0.00661533	-0.00333602	0.0010476	-0.0154201	-0.00198015	-0.00325806	0.00249063	0.00686267	-0.0113997	-0.00274373	0.00332709	0.00603768	-0.0127349	0.00695686
CD52	0.00179315	0.00295036	-0.00383418	0.0027414	-2.03e-05	-0.00193044	-0.00167898	-0.00135359	-0.000303937	-0.0173271	-0.0063363	-0.00517809	0.00174898	-0.0020976	0.0048245	-0.00194627	0.00461151	0.00264458	0.000997022	-0.00291804	-0.00774947	0.00160897	-0.00189706	-0.00433092	-0.00917823	0.00186973	-0.0037704	0.0115985	0.000102446	0.00921737	-0.000200109	0.00279225	-0.000935665	-0.00807496	0.00284989	0.000697528	-0.00404523	-7.98e-06	0.00166856	0.000428695	-0.000552592	0.00422268	-0.00458562	-0.00433302	-0.00115385	-0.0103705	-0.00803739	0.000150046	4.96e-06
TMEM147	0.000955639	-0.000706107	0.00133852	0.00673492	-0.00274452	-0.000636947	0.00314657	0.00040694	-0.00245193	-0.000817996	-0.00207349	0.00658743	-0.00354988	0.00221878	0.0216452	-0.00198016	0.000793218	0.00489566	3.44e-05	0.00312402	-0.0015973	-0.00126915	-0.00355108	0.00407353	-0.00448859	0.00185591	-9.29e-05	-0.00215468	0.00542759	-0.00759616	-0.000230403	0.00219969	-0.00154958	0.00987387	0.00286861	-0.00171463	0.00085175	0.00317985	-0.00908516	-0.000779789	-0.00280315	-0.0046256	-0.00566225	0.00208975	-0.00203312	0.00697412	-0.000199903	-0.00343721	0.00249687
TIMM23	-0.00303634	-0.00480288	0.000266439	0.00789585	-0.00129487	0.0104671	0.00236046	0.00134397	0.0100495	0.00517594	0.00242492	0.000322071	0.00161541	0.00541276	0.0158175	0.00800281	-0.0016353	-0.00166873	0.00236277	-0.00949631	-0.00269546	-4.18e-05	-0.00684713	-0.00406286	-0.00183874	-0.000550885	-0.00184551	0.00205031	-0.00693991	0.0224855	0.00173591	-0.00253045	-0.00937405	0.00400921	-0.00658753	-0.000956642	-0.00910541	-0.0060943	-0.00239718	0.00153125	0.000410925	0.00569477	-0.00711167	-0.00879045	0.00406945	-0.0121746	-0.00238246	0.00451344	-0.00608682
RBM14	-0.0197103	-0.0250462	0.00863993	0.00542689	-0.011698	0.00645187	0.0105146	0.0017043	0.0138451	0.00166664	-0.0110438	-0.00642137	0.013552	0.00141714	-0.00779666	0.0222878	0.0350852	-0.00747477	-0.0157581	0.007476	0.00345773	-0.0212466	-0.0389242	-0.000833961	-7.38e-06	0.0140089	0.00117715	0.00221195	-0.0243999	0.00540086	0.0260944	0.0122959	-0.00110196	0.00686	0.0539043	0.000790782	0.015777	-0.00439189	-0.0083128	0.0128531	0.0132273	0.0120306	0.0232777	0.00432038	0.00427647	-0.00642465	-0.000382616	-0.00986386	-0.0126287
LYPLA1	0.00326859	0.000996943	-0.00044969	0.00361628	0.00491147	0.0075215	0.000262364	0.00117716	0.034379	0.00449593	-0.00701021	0.00125021	0.00229179	-1.8e-05	-0.00555423	-0.00124547	0.00063258	0.00151094	0.00236641	-0.00214965	0.0027178	-0.00151708	0.00877231	-0.00279956	-0.00257553	0.000420017	-0.000679427	0.00387483	-0.00941678	0.0139339	0.00535585	-0.00747908	-0.00578365	0.00849435	0.00189749	0.0017913	0.00298369	-0.00538025	0.000177492	0.00192573	-0.00301216	0.00129713	-0.00821733	-0.00744871	-0.000946587	-0.00224642	-0.0113592	0.0113739	0.0038862
CDC42EP2	0.00257139	-0.0142038	0.00682573	0.00422772	-0.00891123	0.0102425	0.0100722	0.0146181	-0.0110422	-0.00147517	-0.0169779	-0.00915306	-0.00250674	0.00503876	-0.00210945	-0.00928532	0.00601779	0.00207904	0.000413604	0.00166929	0.00203963	-0.00672792	-0.0130647	0.00721304	-0.00269628	0.0170734	0.00242247	0.00364786	0.01552	-0.0118883	-0.00559218	-0.000565768	0.00324621	0.00690122	0.0107844	-0.0120035	0.0150718	0.000576825	-0.00426695	-0.0223454	0.00610225	-0.0103729	0.0157308	0.00530634	-0.00917291	0.00168647	-0.00341591	-0.00600965	0.000110772
EMG1	0.010674	-0.01971	-0.00591662	-0.00278384	0.000638657	0.0158219	0.000394527	-0.00543694	-0.00624009	0.000300379	0.00878432	0.00554324	-0.0030325	0.00994052	0.0206498	0.00378778	5.76e-05	-0.00088144	0.00960909	-0.00893576	-0.0137399	0.00626805	0.00829285	-0.00412493	-8.18e-05	-0.00432564	0.000460119	-0.000959226	-0.00417105	-0.0116093	-0.00106229	0.0126176	0.000241896	-0.00184588	-0.0171266	0.0113726	-0.00542114	0.000451344	0.00387278	0.00294826	-0.00775413	-0.0161012	-0.0112302	-0.0130307	0.00934928	0.00227172	-0.00506666	-0.00214692	0.00551593
IFI30	0.00126466	0.00536134	0.0060354	-0.00492181	-0.00193596	0.000761088	-0.00167075	0.00386597	-0.00267958	-0.00224927	0.0031528	-0.00210193	0.0079862	-0.00802839	0.0152499	0.00374278	-0.00733708	-3.97e-05	-0.00308556	-0.00546975	-0.0018813	0.00261772	-0.00376063	0.0149027	-0.00345742	0.0116819	0.00337584	-0.00146665	0.00468503	0.00975825	0.000898657	-0.0108783	0.00991795	-0.00288517	-0.00479022	-0.00487742	-0.00296988	0.00874522	0.000479161	4.93e-05	0.000693622	0.0177448	-0.00988045	0.0045093	8.59e-05	0.000915173	-0.00382204	0.00365036	0.0193467
C1D	-0.0275392	0.00116926	-0.00536596	0.00058415	0.00713937	-0.0279673	0.00494189	0.0070214	0.0680442	0.0194694	-0.00410029	0.00506549	-0.00338438	-0.00989406	-0.0233307	-0.000607557	0.0101601	-0.00864068	0.00356632	0.0221667	0.0043527	0.00754942	-0.0209158	0.0266857	-0.0129967	-0.00487727	0.00976185	-0.0105579	0.00356733	-0.0350975	-0.0101785	0.0216347	-0.00242217	0.0207463	-0.0172551	0.00652472	0.0170087	0.00577278	-0.0149141	0.0010756	0.0164307	0.0065882	0.000350514	0.00446022	-0.0130462	0.0142567	-0.0294344	0.0050075	-0.00468882
OLFM1	-0.0154199	0.0014847	0.00473757	0.035295	0.00337479	0.0163286	0.0547831	0.00203163	0.00774357	-0.0030529	-0.0128997	0.00411267	0.0147308	-0.000260063	0.00309096	0.00329718	0.0012377	0.00475502	-0.00572678	-0.0294036	0.00342774	0.0156068	-0.00551341	-0.0110071	0.00417502	0.0170805	0.0209552	-0.000520358	0.0116173	-0.00240617	-0.00757012	-0.00072628	0.00154998	-0.00312203	0.00522622	-0.000277478	0.011105	0.0152926	-0.014797	0.00294174	-0.00809354	0.0030295	-0.00278572	0.0133908	-0.00747628	-0.00835584	-0.0115689	0.0150766	0.00257562
CDX1	-0.00376559	-0.000506683	-0.0106841	0.00202187	0.0108249	-0.00510636	0.00523674	-0.00276261	-0.00417739	0.00405947	-0.00802783	-0.00569027	-0.00012179	-0.00454036	0.00403348	-0.00342602	0.00112224	-0.0104656	0.00221057	-0.00231384	-0.0147446	-0.00189957	0.0012496	-0.00851198	0.00133859	-0.0017561	-0.00111515	-0.00611787	0.000456495	0.0122585	0.00242773	-0.00242005	0.000911382	-0.00326282	0.00378849	0.00239049	-0.00426926	-0.00373181	-0.00975088	0.00131503	0.000953626	-0.00773328	-0.0100199	0.00439504	0.00436524	0.00323539	0.000896689	-0.00426572	-0.00676984
TIMM17A	-0.00729173	-0.0119478	-0.00268745	-0.00267873	-0.00233123	0.00815331	0.00109413	0.00383218	0.0153255	0.000190824	-0.00382638	0.00218735	0.00585475	0.0348146	0.00421307	-0.00674152	0.00175425	0.00159286	0.00152885	-0.00147042	0.000767588	-0.00163352	-0.0138392	-0.00227731	-0.0025613	0.000631065	-0.0083853	0.00128548	0.00104017	-0.00992172	0.000216359	0.00285462	0.00564869	-0.0040099	0.00565531	0.0112617	-0.000499359	0.00214199	0.00429166	-0.00290565	0.00847107	0.00682507	-0.00765764	0.00771664	0.0013142	-0.00107462	0.00385313	-0.000356477	-0.00110515
N4BP2L2	0.0259961	0.0147339	-0.00818895	-0.0061149	0.00466625	0.000477102	-0.00300748	0.000117278	-0.00358384	0.000873982	-0.00937906	0.00318704	0.00632614	0.00134203	-0.00413764	-0.00857443	0.014447	-0.0122978	0.00163912	-0.00323888	0.00020838	0.0028104	0.0140306	0.0021594	0.00574338	-0.00809605	0.00205111	-0.00472677	0.00451033	-0.00227235	-0.00523955	-0.000164574	-0.00855861	0.00357336	-0.00278669	-0.00378578	0.0026403	0.00175639	0.00119151	-0.00273472	-0.00882848	-0.0235039	-0.00501643	-0.00420833	-0.00907978	-0.00114425	0.00233776	-0.00379874	0.00155945
ZER1	-0.00205862	0.014137	-0.00846219	0.00398905	0.000230886	-0.00247488	0.000555328	-0.00357234	-0.000740741	-0.000139861	0.0025649	-0.00342839	0.00179334	-0.00486903	0.000114697	0.00787983	-0.00480383	0.00227589	0.00384018	-0.00116276	0.00136134	0.00226838	-0.00184512	-0.00911224	0.00579673	0.00422396	0.00162114	0.0119083	0.000986718	-0.00949542	-0.00171711	-0.0058133	0.00898429	-0.0049264	-0.000356649	-0.0050126	-0.00266503	-0.00551746	0.000906673	0.00134366	0.000413035	0.000395021	0.00407291	0.000425007	0.00336195	-0.0133766	0.00326117	-8.66e-05	-0.00118408
MCRS1	-0.000859108	0.000854164	-0.00518768	0.000778405	-0.0242783	0.00872957	-0.00578521	0.0047267	-0.0163296	0.00361582	-0.0109775	-0.00220216	0.00723363	-0.00123879	0.0177249	0.00666262	-0.00126123	0.0047464	0.00459489	-0.0165843	-0.00180651	0.00936554	0.00499646	-0.0119827	-0.00789154	-0.0172624	0.0023993	-0.00895243	0.000301235	-7.41e-05	0.00560688	0.0210711	0.00779628	0.00952885	-0.0128776	-0.00923151	-0.00559233	-0.00567784	0.00611088	0.0160862	0.00465432	0.00121033	0.0120306	-0.00652813	-0.00588093	0.0158753	0.00826439	0.00086657	-0.00966739
LRRN2	-0.00200526	-0.00925673	-7.74e-05	-0.000719685	0.00494964	-0.00787124	0.00144362	-0.00380338	0.00278166	-0.000681121	0.00816509	0.00827798	-0.00522144	-0.00387902	0.00341964	0.0045926	-0.00175316	-0.00859404	0.00325485	0.00524892	0.000484273	0.00144457	0.0123261	0.00240934	0.00232417	0.00689237	-0.00379386	0.00397342	-0.00385365	0.00238982	0.00168951	0.0017787	0.00470265	-0.000483531	-0.00396563	-0.00136546	0.00172862	0.00891916	0.00662146	-0.00116545	-0.00717475	-0.0104678	0.000916942	-0.00328992	0.00149667	0.00714743	-0.00680484	0.00294899	-0.00280399
ACAA2	0.00292242	0.00902223	0.00538896	0.00542639	-0.00366948	0.0018789	-0.00632245	0.000596457	0.00693181	0.00301439	-0.0119155	0.00111942	0.00621912	-0.00459843	0.0113899	0.00439307	-0.00285812	-0.00351099	-0.00537303	-0.00551805	-0.00220877	-0.000744652	0.0063517	0.00411388	-0.00673054	-0.00706039	-0.00117085	-0.00334296	0.00125979	0.0141859	0.00301363	-0.00233762	0.00132552	-0.00449286	-0.00017177	0.00627519	-0.00778744	-0.000178786	-0.00635654	-0.00114627	0.00175747	-0.00466483	-0.0131834	0.00431438	-0.000452019	0.00474778	-0.0142737	0.0104886	-0.000546307
CDX2	0.00190703	0.000261068	0.00218302	0.00301561	-0.00111896	0.00140679	0.0124659	0.000790466	-0.00336232	-0.0113557	-0.00976404	-0.0157672	-0.00196687	-0.00766025	-0.00185063	-0.000688721	-0.0034783	-0.00080412	-0.00615443	0.00109544	0.002347	-0.00236561	0.00148431	-0.00249678	-0.0296632	-0.00769804	0.00548174	0.00865872	0.000345449	-0.00243112	0.00820561	0.0044229	-0.00160737	0.00140401	-0.00474128	0.0141365	0.0041635	-0.00430346	0.0142822	-0.00193015	0.0011317	0.00999957	-5.83e-05	-0.00433529	-0.00527372	-0.00227795	-0.000400132	-0.00349544	5.31e-05
PPIE	0.0154713	0.00496883	-0.000722137	-0.00321765	-0.00208654	0.0037318	0.00201718	0.00182287	-0.0040754	0.00180808	0.00635145	0.00158502	0.00500439	-0.00603066	0.0289856	0.00135268	-0.00439572	0.00226016	0.00330027	-0.00787729	0.00547586	0.00599667	-0.0131297	-0.00271878	0.00406082	-0.000359745	0.00243577	0.00594284	-0.0166742	0.00280925	0.000420303	0.00636537	0.00710462	0.000671522	-0.00200474	0.011024	-0.00330017	-0.00154708	0.00455361	0.00990765	-0.00412065	-0.000544036	0.00524994	0.0119145	0.0045897	-0.00250622	-0.00461241	-0.000254228	0.00260829
VAV3	0.0145569	0.00446673	0.00649667	0.0009411	-0.0204859	0.0136273	-0.0451548	0.0151363	0.00104161	0.0121119	0.00878573	0.014107	0.00884683	-0.00213914	-0.0127477	0.00748822	0.0174144	0.0148932	-0.000822483	0.011393	-0.010445	0.00661437	0.0142353	-0.0135212	0.0065358	-0.0347235	0.0219132	0.0115627	0.00806197	0.00196044	-0.0141159	0.0317012	0.00557567	-0.00289459	-0.0421755	-0.00892722	0.0143807	0.0055239	-0.000294358	-0.00548247	0.0244291	-0.014147	-0.0100389	-0.000274346	-0.00170668	0.00585187	0.0404133	-0.0157325	0.00230604
TAB1	0.00395323	0.00576022	0.00143304	-0.00481673	-0.00192889	0.00528943	0.00922829	0.00301112	0.000987914	0.000209189	-3.32e-05	0.0124175	0.00156214	-0.00262243	-0.00191658	-0.00281362	-0.00726639	-0.00671433	-0.000794096	0.0133906	0.0126046	0.00395671	-0.00875055	0.00797833	-0.00689664	0.00485597	-0.00587932	-0.00140422	-0.00884662	-0.00622265	-0.00806418	0.01284	0.00666548	0.00175133	0.0200449	0.00298675	0.00151173	0.00364887	0.0109815	-0.00212105	-0.00562442	0.00789809	0.0251376	-0.000246543	0.00762976	0.0116818	0.0221125	-0.0107617	0.0108013
ECI2	-0.000436282	0.00363161	-0.00621074	0.00765173	-0.0157133	-0.0114812	0.00772994	-0.00444953	-0.000393979	0.00694151	-0.00798165	0.00361885	0.0156801	0.0126107	0.0119674	-0.00776728	-0.0183822	-0.0063793	-0.00984433	0.0114618	-0.0128383	0.00241936	0.00249983	0.00129031	0.00697142	0.00923061	-0.00247052	0.00255267	0.00200521	-0.00850875	-0.0017164	-0.00336965	-0.00448359	0.000518739	-0.00622632	0.016432	0.00141609	0.0576125	-0.00151769	-0.00225983	0.0071578	-0.00549495	-0.0129057	0.0031276	-0.0112617	-0.00231498	7.06e-05	0.00483359	-0.00217707
HAX1	0.028322	-0.00817213	-0.00757467	0.00472153	0.00528565	-0.000316132	-0.00375329	0.00325132	-0.00260596	0.00228077	-0.00176841	-0.00474631	0.0045964	0.0132829	0.0161012	0.0029237	0.00153183	-0.0064341	0.00516988	-0.00386075	0.00237282	0.00459042	-0.0015442	-0.000801489	-0.00226298	-2.02e-05	0.00129705	-0.00162823	-0.001306	0.0174583	-0.00803214	0.0100298	-0.005014	0.00330766	0.00629833	-0.000316019	0.00463619	0.00514097	-0.00192705	0.00907175	0.00599969	-0.00110215	-0.00550031	-0.00342389	0.000605794	-0.00610411	-0.00682746	0.00196089	-0.00331645
GPNMB	-0.00304678	0.00198213	-0.00346684	-0.00554222	0.00214139	0.00215751	0.010146	-0.00496995	0.000989595	-0.0190527	0.00647912	-0.00695059	0.0176698	-0.000291299	0.00219499	-0.00118518	0.00166333	0.00957071	0.00209905	-0.000602583	-0.00172767	0.000328247	-0.00374768	0.00178368	-0.0175459	-0.0101647	-0.00712768	0.0360477	0.00201853	-0.00440435	0.00579327	-0.00181487	0.00456667	-0.0159794	0.00252342	-0.0252231	-0.0175517	0.00375738	0.00393059	-0.00505789	-0.00914559	-0.00234768	-0.00884202	0.00188825	0.00791599	0.00420606	-0.00295123	0.0101886	0.000881902
BAIAP2	-0.00040738	-0.00577252	0.00982319	0.0014512	0.00948383	-0.0035924	0.00046516	0.00956577	-0.00495234	-0.000871249	-0.00671765	-0.00168399	-0.00371805	-0.00387391	0.00280355	0.00519724	-0.00390321	-0.0142534	-0.000683299	0.00277481	0.00645068	0.00645952	-0.00541081	0.00626749	0.00821512	0.0095542	-0.0015343	0.00531984	-0.000749106	0.00226382	0.0119604	0.0064971	0.00564325	-0.0054667	-0.000584086	-0.00238305	0.0018872	-0.00205439	0.00297184	-0.00674689	0.00923848	-0.000156195	-0.00558719	-0.00750125	-0.0105396	0.00321949	0.0115756	-0.00111877	-0.00234043
CDX4	0.00113359	0.00354012	-0.000792801	-0.00483719	0.00104942	0.0158819	-0.00352687	-0.00315574	-0.00411012	0.00254775	-0.000686108	0.0171235	-0.00397285	0.00356349	0.00479152	0.00139839	0.0034066	-0.00233017	-0.0027768	0.00384762	0.000837482	0.00357789	-0.00398852	-0.00311635	-0.00325812	-0.00444571	-0.00193125	0.0155505	0.000413488	-0.00863806	0.00125545	-0.00674387	-0.000949374	0.00302075	0.000917365	0.000281672	-0.00455751	-0.00810119	-0.00554375	0.000137176	0.00133497	-0.00372069	0.00359675	-0.00386696	-0.00371854	-0.00320866	0.00108756	-0.00398844	0.00223005
TACC3	-0.0149794	-0.00915944	0.0047886	-0.00476998	-0.0114879	-0.00800836	0.000140037	-0.00429429	-0.00328931	-0.00222494	-0.0170831	0.00392066	-0.00481369	-0.00365267	0.00592776	0.0232166	-0.00874515	-0.00336764	0.0757464	-0.000465607	-0.00458563	-0.00322518	-0.00986112	-0.000241039	-0.00249402	0.00433445	0.00435609	-0.00182203	0.00212817	0.0168633	0.00541601	-0.0117593	0.0103857	-0.0136035	0.00482095	-0.000984592	-0.00449931	7.36e-05	0.000618517	-0.00516889	-0.00684653	-0.000385079	0.00525488	-0.00351697	0.00550982	0.00329985	-0.0019351	-0.00895242	-0.00260264
MERTK	0.000197165	0.00224381	-0.000355717	-0.00311123	0.000713117	0.0112382	-0.00162431	0.00205943	-0.00302917	-0.00194663	-0.00173054	-0.0025824	0.0342265	-0.00627062	0.00348223	0.000632328	-0.00132351	0.00650698	0.00357572	-0.00134331	-0.0308999	0.000282731	-0.0102655	0.0139561	-0.00518839	-0.00146873	-0.00873498	0.0108938	-0.0113854	-0.0045213	-0.0187236	-0.000461214	0.00394911	0.00451725	0.0261509	-0.00392779	-0.00135139	0.00141604	-0.000721486	0.0113685	0.00939312	0.00613739	0.00448689	0.00688144	-0.00158088	0.000928449	0.000865249	-0.00672867	-0.00946641
CLEC10A	-0.000192814	0.00514148	-0.00232509	0.00512184	-0.000666687	0.00183772	-0.00220731	0.00262843	0.00185511	-0.0027832	-0.00612379	0.00616636	0.00120557	0.000947154	-0.00045918	-0.00034168	0.00055635	-0.000450515	-0.00145739	0.000776032	0.00373471	0.000987269	-0.00714775	-0.0121805	0.00890219	-0.0120054	-0.000396951	0.0166824	8.66e-05	0.00450054	0.000757159	-0.00567355	0.00679638	-0.00734015	-3.58e-05	0.0138496	-0.00881158	0.00404088	0.00804794	0.00178002	0.000146162	-0.00802773	-0.00366748	0.000261573	0.00120026	-0.0170242	0.00257713	-0.0125751	0.0019693
SLC30A9	0.00187158	0.003372	0.0025567	-0.00431016	0.00677378	0.00438119	-0.000629662	0.00194918	0.00503263	-0.00600294	-0.00255111	-0.00152309	-0.00341674	0.000848088	0.0126985	0.00370427	0.0018159	0.000334105	-0.00446004	-0.00530572	-0.00101506	0.0004147	0.00711425	0.00514803	-0.000800414	0.00371182	-0.00204876	0.00141433	-0.0284587	0.0163859	0.00237178	-0.00369494	-0.00451161	-0.00766375	0.0154574	0.00651368	-0.00235488	-0.00989515	-0.00724018	-0.00230689	0.00354534	-0.00434307	0.00756877	0.00501338	-0.00268961	0.00225186	0.010899	-0.000708627	0.00344939
PIBF1	0.00604682	-0.00553207	0.013132	-0.00886332	0.0147489	0.0145343	-0.00809299	0.00297447	0.00659714	-0.00701854	0.00687948	0.0141201	-0.00201079	0.00456604	-0.0143055	-0.0108659	-0.00887528	-0.00488161	-0.00446207	-0.00462841	0.0107967	0.00197562	-0.0078074	-0.016587	0.00359471	-0.0107619	-0.00343993	-0.0144992	0.00819634	0.0138802	-0.0141068	-0.0086168	0.014084	-0.00597945	0.0209675	0.00615277	0.0114927	-0.0176497	0.00846501	-0.0075904	0.0245199	-0.0254334	0.0203728	0.0146125	-0.00714923	-0.0109216	-0.00478987	-0.00682381	0.00829526
PPIH	-0.00534765	-0.00120271	3.36e-05	-0.0149817	-0.000949431	-0.00107792	0.000628153	0.00242636	0.012276	-0.00471995	-0.00853393	-0.0041364	-0.00338798	0.000279487	0.0360696	-0.0071792	0.00454569	0.00478434	-0.000147464	-0.00778739	-0.00208816	0.00111819	-0.00386817	0.00240441	-0.00664903	-0.00197657	0.00160948	-0.00596739	0.0106161	-0.00718682	-0.00170441	0.00757583	-0.00208077	0.0118277	-0.00574092	0.00637719	-0.000170804	-0.00919228	-0.0169727	0.00605194	0.00866783	0.00341477	-0.00814342	-0.0072177	0.00693873	-0.00589505	0.0123592	0.00123061	0.00187754
COG5	0.0136123	-0.0073934	-0.00303166	-0.0076396	0.00512371	0.000515088	-0.00177823	-0.00563925	0.0102095	-0.00417785	0.00213523	-0.00109768	-0.00012579	0.00310353	-0.00160106	-0.00321298	-0.00456251	0.00340461	-0.00337611	0.00264915	0.000760017	0.00382936	-0.000648807	-0.00177761	-0.00282139	4.44e-05	-0.00243961	-0.00484109	-0.0030711	-0.00722489	-0.00035399	0.00136004	0.00320347	-0.000110447	0.0047257	-0.0121626	-0.00730141	-0.00355575	-0.0130793	-0.008218	0.00634905	-0.0192997	0.00401044	-0.00179434	0.00521626	-0.0100184	0.00655642	-0.00899696	0.00904993
ZNHIT1	-0.00291036	0.00461412	0.000159806	-0.00191167	-0.000705492	-0.00882047	-0.00246043	-0.00122253	0.0112614	0.00383511	-0.00855054	-0.000312779	0.00325046	0.0165521	0.0424748	0.00353954	-0.00533085	0.000118372	-0.0110062	-0.00229314	-0.00165397	7.68e-05	0.000329337	-0.00463505	-0.00105892	-0.00186639	0.000180469	0.0025023	-0.00758593	-0.00539994	0.0019659	-0.012357	-0.00284868	0.00606087	0.000800628	-0.00156691	-0.00243726	-0.00647198	0.0050416	-0.00124308	0.0105519	-0.00706379	0.00308276	0.00301387	0.00208147	0.00802754	0.00272356	0.00840498	0.000797934
FST	0.00678478	-0.00959877	0.00533488	0.00119498	0.00400376	0.0021355	0.00319762	-0.00588443	0.00240477	-0.00846659	-0.00228318	-0.0085119	0.00285489	0.00102785	-0.00386694	0.00665508	0.00267703	-0.00244201	0.00493682	-0.00424983	-0.0054766	0.002573	0.00540057	0.00429172	-0.00594709	-0.00556349	0.00199558	0.00882758	-0.00636857	-0.00104584	0.00102871	0.00169243	-0.0104951	0.0109668	0.00785857	-0.00050712	0.00870426	0.0029206	0.000985638	0.00515384	0.00830824	0.00394611	-0.000472373	-0.00158048	0.00378013	0.00630264	-0.00800519	-0.00401506	0.00805183
TIMM44	0.0298564	-0.0100105	-0.00514434	-0.00545904	0.0047344	-0.000229385	-0.00136145	0.00353294	-0.00382848	-0.00475005	-0.00992783	-0.00118606	0.00381265	0.000136424	-0.00766384	0.00113287	0.00242754	-0.00267496	0.000595738	-0.00279465	0.000993529	-0.00833076	-0.0202095	0.0094584	-0.0132742	-0.000224673	0.00436877	7.51e-05	-0.00827115	0.00423988	-0.00208613	0.00762468	0.00756953	0.00747587	-0.00217159	0.0130185	-0.00311348	0.00118231	0.00171639	0.00335365	0.0043804	-0.00287701	0.0149263	-0.000387282	0.00554589	0.00246659	-0.00243348	-0.00886944	0.000714458
CLGN	0.0413249	-0.00126228	-0.0116032	0.014024	0.000890608	0.010041	-0.0154345	0.0020996	-0.00510935	0.00647751	0.0239293	0.00402241	0.0115512	-0.00619704	-0.00200538	-0.00559577	-0.00321669	0.00643944	0.00176266	-0.00212585	0.01086	5.46e-05	-0.00753579	-0.006321	-0.00211084	-0.00377321	0.000206167	0.00463452	0.0113409	-0.00187777	0.0039021	-0.0137978	-0.00615468	0.00221178	0.000806408	-0.0115501	0.010383	0.000779132	-0.00535023	0.00619628	0.0490946	-0.00207332	0.0102479	-0.0068091	-0.00680784	-0.0227792	-0.0184722	0.0145832	-0.00817449
PFDN6	-0.00286164	0.001423	-0.00596989	-0.00713103	0.00285503	0.0234426	0.00229687	-0.0101234	-0.00813447	0.00185964	-0.00239939	0.00205192	0.0036758	0.00547848	0.0340163	-0.0210507	-0.0118843	0.00239075	-0.00344118	0.0106252	-0.0204303	-0.00242817	-0.00066544	0.00150455	0.0219603	0.0013483	-0.000524728	0.00576771	-0.0248753	-0.0215585	0.0155221	-0.0023689	-0.0369439	0.00232707	-0.0156918	0.0102816	-0.00366895	-0.0101572	-0.00607984	-0.000735434	-0.0034976	-0.0109099	0.0244134	-0.00694042	0.0297121	-0.0169675	0.00748716	0.00365796	0.00459319
ZBTB18	-0.00088294	0.0028729	-0.00565025	-0.00392496	-0.000835375	0.0027411	-0.00191405	0.00673547	0.00388396	0.00187484	0.00104996	0.000159953	0.00193224	-0.00059207	0.00117419	0.00254797	-2.05e-05	-0.00253286	0.00333718	-0.00323476	0.00176399	-0.000317959	-0.00538719	2.73e-05	-0.00860346	0.00243325	-0.000325029	0.00509599	-0.000713611	-0.00304977	-0.001923	-0.00858039	-0.00440532	0.00045488	-0.00358166	0.00245544	-0.00317922	-0.00190291	-0.0012232	-0.000250889	0.00313098	0.00164122	0.000142098	0.0037423	-0.00300447	-7.28e-05	-0.00115793	0.001663	0.00362565
HMGN4	0.000746426	0.0196009	0.00220408	-0.0138628	-0.0118696	-0.0091425	0.00321512	-0.00433268	0.019067	-0.00442985	-0.00627487	0.000965417	0.00206645	0.00378434	0.000360815	-0.00561586	0.00365412	0.00390018	0.00358655	-0.00689213	-0.0138205	-0.00654649	0.0126738	0.00247219	-0.00196259	0.00435657	0.00325797	0.00344013	0.00147875	-0.00347794	0.000611346	-0.00511532	-0.00181886	0.00643058	-0.00173473	0.00218118	-0.00481299	0.0264723	0.00230269	-0.00828354	-0.0163622	-0.0037313	-0.00807198	0.00500528	-0.00297917	-0.00304656	-0.00622251	-0.00181278	0.010769
TADA3	0.00457768	0.00124259	-0.000584556	0.000549842	0.00261295	0.00690331	-0.00941053	-0.00129035	-0.00258854	-0.00155895	-0.00169377	0.00720966	0.00164435	0.00352246	0.00719024	0.0133328	-0.00128255	-0.00103504	0.00296929	-0.000315018	-0.00113372	-0.00225889	0.00399694	0.00186313	-0.00293537	-0.00555427	0.00202997	-0.00049715	0.00450488	-0.000644032	0.00281293	0.00463085	-0.000441577	-0.00460561	-0.000313958	0.00253221	-0.00546343	-0.00602545	-0.00897593	0.000844723	0.00431051	0.00166372	-0.00162875	-0.00177503	0.00302287	0.0015065	-0.00623407	0.000671477	-0.00491434
TRIM38	0.00182902	-0.00133321	-0.0061715	-0.0194198	0.00355298	0.00126715	-0.00566379	-0.0040004	0.000899413	0.000614505	-0.00199283	0.00496199	-0.000277774	-0.00110196	0.00865304	0.00155854	0.000914165	-0.000231811	-0.00275299	-0.00413794	-0.00391219	0.00224497	0.00507514	-0.00889041	-0.0149775	0.00303861	-0.0017694	0.00784677	-0.00164878	-0.0022988	-0.0101904	-0.00105536	0.00505856	-0.00132961	0.00461265	-0.00790951	-0.000105039	-0.00729685	0.00267953	-0.00244424	0.00590516	-0.00283013	0.00114214	-0.00135126	-0.00271836	0.00758325	0.00247348	-0.00511422	0.00291731
SLC25A17	-0.00546515	-0.0142147	-0.00253206	0.000694841	0.00721664	0.00408963	0.00880897	-0.00692967	0.0112644	-0.00375009	-0.00282566	-0.0145316	0.00369647	0.000861285	-0.00286023	-0.00666454	0.00115929	-0.00939495	-0.00293943	-0.00020281	-0.000920302	-0.00222657	-0.0110357	0.00869064	-0.00102483	0.0138249	-0.0062321	-0.00327401	0.00284503	-0.0144632	-0.0110172	0.00232065	0.00258661	-0.00128087	9.64e-05	-0.0131488	-0.000349522	0.00224621	-0.00335874	-0.00246287	0.00316737	-0.00533938	-0.0138101	0.0133073	-0.00525567	-0.00343911	0.00282853	0.00441598	0.00656712
SLC9A6	-0.00365482	-0.00208626	-0.00128603	-0.00139224	-0.00826303	0.00827869	-0.00161034	0.0173432	-0.0128026	-0.00175052	-0.00174692	0.00299464	0.00721978	-0.0066623	-0.00503996	-0.00617723	0.00820722	-0.00382181	0.0108243	0.00213438	0.00200213	0.0025367	0.0029475	0.00564453	-0.00867465	0.0134451	0.005126	-0.00874305	-0.0152269	0.00437924	0.0071985	-0.012879	-0.00920874	-0.00382332	0.00786883	0.00935202	0.00258919	0.029738	0.00410377	0.0131739	0.00872948	0.00175431	0.00722088	-0.00192316	-0.00547576	0.00746185	0.0107353	-0.00377804	-0.00933078
CEACAM5	-0.0064487	-0.00923306	-0.00433196	-0.00395395	-0.000628557	4.41e-05	-0.00148803	0.00359906	-0.011826	-0.00804308	-0.000229237	0.015268	-0.00785495	0.00143265	0.00378899	0.00332067	-0.00321682	-0.00467082	0.00976572	-0.00119483	-0.0144025	-0.0127317	0.0173257	-0.00167061	0.0179996	0.000335034	0.000633896	0.0321836	-0.00348338	-0.00481508	0.0109971	0.000132857	0.00294049	-0.0146307	0.0110729	0.00244017	0.00907345	0.0014309	0.00100764	0.0126547	0.00616585	-0.00886094	-0.00515826	0.00688468	0.00629591	-0.00590919	0.00787567	0.00314025	-0.00618552
EIF3M	0.0061659	-0.00669443	-0.00202881	-0.0112495	-0.0139352	-0.00186024	0.00362434	-0.000399477	0.0415596	0.00222676	0.00306646	-0.00241056	-0.00571149	0.00130979	0.00941247	-0.00224316	-0.00613467	0.00204713	-0.00501068	0.00164395	-0.000749044	0.00459042	-0.0015137	-0.00320253	-0.00270896	-0.00403323	-0.000366774	-0.00379196	0.00412781	0.0325291	-0.000350713	0.000360834	0.0048289	0.0031845	0.00414834	-0.00156419	0.00326276	-0.000772144	0.00493699	-0.0059206	0.00148818	-0.0114066	0.00627015	-0.0035171	-0.000758516	-0.00022976	-0.00116197	0.00069878	0.00305763
HOXB13	0.00113863	0.00551007	0.00804051	0.00296775	-0.00357271	0.00383042	0.00758267	-0.00523714	-0.00102776	-0.00643613	0.00414157	0.0173637	-0.00064019	-0.00461553	0.00975023	0.00222784	0.00146119	-0.00658251	-0.00301825	-0.00496492	0.00805458	0.00281537	0.00291132	0.00356195	-0.00745872	-0.00249806	-0.00111333	0.0102493	-0.000929642	-0.00398991	-0.00355612	0.000417971	0.0016468	0.00210539	-2.25e-05	-0.00383399	-0.00409958	0.0083128	-0.00337253	-0.00508877	-9.09e-08	0.00161598	0.00730347	0.00202715	-0.00211403	-0.0144343	0.00716642	-0.00254524	0.00112631
NXF1	-0.0148347	0.010324	0.0218782	-0.00302828	0.00113969	0.0163819	-0.000277262	0.00530223	-0.0137089	0.00438345	-0.00972089	0.00488143	-0.00297298	0.00704049	0.00942208	0.000315136	-0.0131064	0.00436355	0.0147157	0.0234169	-0.00675706	-0.00602361	-0.0255506	0.000816792	-0.00013543	0.0436589	0.00233704	0.00250912	0.00145813	0.00285282	0.00786101	0.010508	0.0105509	0.00985023	0.0184409	0.00419521	0.0130556	-0.014301	0.00346729	0.0263847	0.0096466	0.00131618	-0.000711384	-0.0151243	0.00116476	-0.00180637	0.0125395	0.00884523	0.00851269
SEC23B	0.003668	-0.0123984	-4.14e-05	0.00664373	-0.00513615	-0.00995325	0.00313368	0.00364063	0.0138753	-0.00119354	0.011271	0.000818323	0.00688901	0.0528116	-0.0102896	0.00300867	-0.00613171	0.00311117	-0.0103255	-0.00243259	-0.000826646	0.00177381	0.00204117	0.00431724	-0.00282831	-1.16e-05	0.002277	0.000339634	0.00417991	-0.00154325	0.00481017	-0.0077348	0.00430743	-0.00287367	0.0143518	0.00943674	-0.00190139	-0.00164605	-0.00156358	0.00385521	-0.00411872	-0.00533614	-0.00711282	-0.0113721	0.00138763	-0.00649056	0.011701	-0.000501727	-0.000588964
SEC23A	-0.00200377	-0.0045175	-0.00313222	0.0119542	0.000701218	-0.0083325	-0.00130989	0.00450106	0.0295313	0.00402221	-0.00317311	-0.00116412	-0.0048972	0.0377712	0.00826653	0.012748	-0.00357382	-0.00396924	0.00233572	0.00443279	-0.00127247	-0.00523183	0.00999054	-0.00639515	-0.00197848	-0.00512455	0.00148755	-0.00141615	-0.029576	0.000228748	0.00980766	-0.0128473	0.0209129	-0.00989193	-0.011692	-0.0133412	-0.00431282	0.00611865	0.00399749	-0.00234708	-0.00629294	-0.00415905	-0.00941842	0.00602212	0.000993649	0.00410289	0.00488573	0.00016661	0.000828898
C1orf61	-0.00448634	0.000760834	-0.00507862	0.000553334	0.00974251	-0.00235763	0.0073024	-0.00363766	-0.00593109	0.0110811	-0.00402535	0.00524719	0.012725	-0.00349271	0.00181187	-0.00415904	-0.000303654	-0.00739142	-0.00110103	0.00548424	4.86e-05	0.000355235	0.00120877	0.00581202	-0.024566	-0.00353989	0.00145778	0.00718835	0.00662005	0.0111795	-0.00237338	-0.000965949	-0.00512813	0.0035369	0.00890532	-0.0020044	-0.00370486	0.00375954	0.0128676	-0.00330969	0.0062083	-4.96e-05	0.00056767	0.00125804	0.0109741	0.00310066	0.000293495	-0.0146446	0.00450151
CAP2	0.0158202	0.00574182	0.00367135	0.00230083	0.00360439	-0.00220882	0.00234503	0.00212388	0.00207537	0.00222315	0.0051414	3.84e-05	-0.00121136	0.00474253	-0.0163909	-0.000974794	-0.00881613	0.000920245	0.01005	-0.00615859	0.00534151	0.0193714	-0.002014	-0.0112655	-0.00515732	-0.0158821	0.0126723	-0.0075347	0.00519712	-0.00695934	-0.0421482	0.0186158	0.00360105	0.00682809	-0.0244519	0.00262742	-0.0148527	-0.0074552	-0.0239645	0.0184932	-0.00260802	0.00492403	-0.00920379	0.00114858	-0.00192888	-0.000655223	0.00997611	0.0178974	-0.000421757
CAP1	-0.00466932	-0.00113684	-0.00137043	-0.0147837	0.00327804	-0.00090168	-0.00794661	0.00105295	0.00649751	-0.00366491	-0.00518796	-0.0073205	-0.00943678	0.000999753	0.0070611	0.00807057	-0.00229749	-0.00329398	0.00915908	0.00121353	-0.000839831	-0.000947777	-0.00535705	-0.00713318	0.00783331	-0.00643065	0.00151024	-0.00101687	0.000717	0.0144527	0.0012243	-0.00941933	-0.00212646	0.00234816	-0.000709901	-0.00520712	-0.00745984	-0.00011383	-0.00314049	0.00830737	0.00612235	-0.00295061	-0.00371819	0.00476346	-9.4e-05	-0.00551753	-0.00703336	0.0119926	-0.00378587
CREB3	0.00437265	0.00170419	-0.00183915	0.00321739	-0.0236289	-0.00215171	-0.00708675	0.006241	-0.0147009	0.00921749	0.0200175	-0.00644457	-0.00595726	0.028704	0.0108627	-0.00576845	-0.00682207	0.00249859	-0.0036446	-0.00130853	-0.00667567	-0.0018116	-0.00688262	-0.00438929	0.000847587	0.00821933	-0.00558655	0.0203609	-0.0126419	0.00206256	-0.00365647	-0.00195996	0.0106462	0.0217385	0.00581668	0.00637082	-0.00954015	0.0271968	-0.00996375	-0.0105841	-0.00426758	-0.00302804	-0.000269124	0.00529144	-0.00626184	0.013459	-0.00858096	-0.0041551	-0.000255105
LRRC41	-0.000902261	-0.0112682	-0.00946953	-0.00632096	0.0140946	-0.00747423	-0.00948166	0.000580771	0.00968856	-0.00225007	0.00215654	-0.0138505	-0.00387037	0.00614865	-0.00442388	0.0279153	-0.00877003	-0.00539211	-0.00810131	-0.00283846	-0.0119961	-0.00527804	-0.0109999	-0.00366246	-0.00827109	-0.0050642	0.00712842	0.00217563	-0.00126677	0.00853208	-0.00793689	0.00435612	0.0203856	0.00698213	0.0134542	-0.000100921	0.0110202	-0.000734872	0.00427821	0.0141445	-0.0141198	-0.00300841	0.00201637	-0.00182043	-0.00127309	1.64e-05	0.0158898	-0.00766259	-0.00400859
VTI1B	0.00218713	0.000419409	-0.00108436	0.0261382	-0.00305453	-0.00233306	0.00431647	-0.00520523	-0.00410021	0.000564451	-0.0106774	-0.000685055	-0.00194563	-0.000807584	0.0169132	0.00275019	0.00164119	0.000367479	0.00328714	0.00255394	0.00637331	0.00497548	0.00232587	-0.00327486	0.00201699	0.00729724	0.000778928	0.00302562	-0.000315895	0.00143238	0.00476149	0.00850811	-0.00220333	0.0106197	-0.00170495	0.00305371	0.00160222	7.25e-05	-0.00897009	0.00130536	-0.00170742	-0.00482399	-0.0154339	-0.000441285	0.00546333	-0.0039394	-0.00920871	-0.00317234	0.00173036
CRTAP	-0.00168056	0.00292862	-0.0040022	0.00459483	0.000630049	-0.000807886	0.00876539	-0.00320694	0.0145559	-0.00103676	0.0089326	0.0115703	0.00378624	0.00198604	0.00367352	-0.00951542	-0.00475649	-0.00327496	-0.0128348	0.0123393	0.0147717	-0.00681316	0.00469521	-0.00202884	0.00973424	-0.00471918	0.00451289	-0.00682237	0.00100384	-0.017602	0.000637212	0.013516	0.00793484	-0.0011378	-0.0124918	0.00570377	-0.00184825	0.00559754	-0.0169013	-0.00227279	-0.00744659	0.00832641	0.0112207	0.0082101	-0.00400024	-0.000433473	0.00559679	0.00289214	0.00435996
SYNCRIP	0.000164505	-0.00205277	-0.00156452	0.0155078	0.0023293	0.0140649	0.000185327	-0.00155666	0.023482	-0.00281523	-0.00130155	-0.00106177	-0.00425619	0.00415227	-0.00272557	0.00147507	0.0093757	0.00027887	0.00416134	-0.0130577	5.7e-05	0.000232217	0.00476419	-0.00404574	0.00255106	-0.00431619	-0.00424185	0.00361011	-0.00676617	0.000485766	-0.00422788	0.00155158	8.64e-05	-0.005215	-0.00966228	0.0114654	-0.000480222	-0.0122304	-0.0148115	-0.00824827	-0.00153922	0.0206866	-0.00491201	0.00419201	-0.00371456	-0.00145781	0.011389	-0.00639642	-0.00284751
VAT1	0.0229662	0.00367123	0.00260641	-0.00196557	0.00843311	-0.0127039	0.00319129	0.0052571	0.00801031	0.00110102	-0.00546102	-0.00132514	-0.00302003	-0.0045353	0.00882394	0.0291797	-0.00435151	-0.00132028	0.00131869	-0.000424259	-0.00774769	-0.00691936	0.00745903	0.00975726	0.00455939	-0.00120197	-0.00698091	0.00867889	0.00332673	0.000164167	0.00915871	0.00195981	-0.0145926	-0.0061132	0.00276734	0.00240609	0.000512969	0.0137171	-0.00217667	-0.00353087	0.00297365	0.00908561	-0.000460767	0.00219652	0.00226326	0.00896399	-0.00251815	-0.00392245	0.00272345
STK25	0.0084927	0.00240415	0.000584193	0.0102688	-0.00456102	-0.00417334	0.0076683	-0.00217052	0.00911265	0.00113552	-0.00143735	0.00277939	-0.00794268	-0.0101974	0.0114454	0.0153679	-0.000669664	0.00788645	0.00451249	0.0121298	0.00639423	-0.00249196	-0.0106966	0.00241158	-0.00400988	-0.00550994	0.00216915	-0.0371797	-0.00772768	-0.00249993	0.00432856	0.000414184	0.00741932	0.013517	0.00275973	0.00807931	-0.0102269	0.00239848	-0.0107475	-0.00572088	-0.00980431	0.00251637	0.0143095	0.00683256	-0.00691257	0.00351799	-0.00817296	-0.0043359	0.000288531
ENOX2	0.0124115	0.00408075	-0.00535477	0.00314983	-0.0112471	0.00176892	0.00385051	-0.000419032	-0.00216103	0.00683837	-0.00384988	-0.00292852	0.00410365	0.00234413	-0.00169715	0.00189544	-0.0107921	-0.00214135	0.00353569	-0.00310745	0.00989665	0.00922715	0.00565684	0.000874246	-0.00674983	0.00974304	0.00182997	-0.00437139	0.00258239	0.00905703	0.00181443	0.0318981	-0.00585597	-0.0164025	-0.00881511	-0.00170637	0.000363386	-0.0226179	0.00676086	0.00960053	-0.00251485	0.000780658	-0.00360493	-0.012061	-0.00738532	0.00646714	0.00364326	-0.00473572	0.000421328
UNC13B	0.00887762	0.00541243	-0.00491849	-0.0024798	-0.00125051	-0.00639128	-0.000116872	-0.00222382	-0.00755588	0.0164466	-0.00885216	-0.000983527	0.0179157	0.0204655	0.00644224	0.0246702	-0.00135562	-0.000198898	0.00208218	0.00365861	-0.00545953	-0.00683566	0.00597413	0.0139215	0.00777065	0.0182543	0.00386165	0.0126853	-0.00569249	0.00144012	-0.00330431	0.00228211	0.00576962	-0.0037729	-0.00731188	0.000556907	-0.0102936	-0.00116406	-0.0117327	-0.00129255	-0.00533521	0.0101461	0.00674271	-0.00423598	-0.00127415	0.00629827	-0.000968031	-0.0138719	-0.00380526
CARM1	0.00414959	-0.00707467	0.00549572	0.00132289	-0.000111808	-0.00802801	0.000196426	-0.00351186	0.00820716	-0.0035779	-0.0106166	0.00791763	0.0105069	-0.00101498	0.00444563	0.00408382	-0.0112293	0.000581076	0.00169739	-0.00652888	0.0017287	-0.00140043	-0.0106047	0.00536405	-0.000874915	-0.008428	0.00197803	0.00591803	0.00696925	0.00807454	0.00105625	-0.00270828	-0.00368837	-0.004906	-0.000727472	-0.00314873	-0.00746976	0.00660779	-0.0145335	-0.00646328	-0.00764067	0.00577837	0.00777383	-0.00944597	0.000739961	0.00110561	0.000676429	0.016509	0.00406752
NCOA2	0.00385517	-0.00159263	0.000995279	4.16e-05	0.000546871	-0.00662599	-0.0127308	-0.00385504	-7.58e-05	0.00124828	0.00262166	0.0149239	0.00659298	-0.00404709	0.00949333	-0.00267388	-0.00529281	-0.00119816	0.000572295	0.00389831	0.00640539	0.00487304	0.005152	0.000596322	0.00464403	-0.0060544	0.00260115	-0.0111018	-0.0318136	-0.00588971	-0.00488741	0.00920908	0.0108935	-0.0141736	0.00406718	-0.00797941	0.00812675	0.00436244	0.00618179	-0.0111513	-0.00918136	0.00405169	-0.00735015	0.00734341	0.00310468	0.00771112	-0.00439191	0.0177766	0.000927525
ADARB2	-0.00129769	0.00322889	0.00251496	0.00163864	-0.00710188	0.000536519	0.00618417	-0.00574064	0.00373021	-0.0256014	0.00415783	-0.00414516	0.00220144	0.00308925	-0.00113327	-0.0127101	0.00415523	0.00147082	0.000631056	8.93e-05	0.00831409	-0.00174337	0.00367345	-0.0103553	-0.00251946	0.00111732	-0.00226875	0.00410235	-0.000219885	-0.000250232	0.00700773	0.00706755	-0.000137176	0.00355597	-0.00219202	-0.00403592	-0.0103146	0.00300591	0.00562297	-0.000516087	-0.00365591	4.35e-05	0.00568247	0.00561469	0.00986454	-0.00248798	-0.00674994	-0.0027547	0.00152792
CEBPA	-0.0031278	0.00576225	-0.00329173	-0.013739	0.00597341	0.0242589	0.022616	-0.00518149	-0.0104876	0.00209363	-0.0151977	0.0079392	0.0108485	-0.014512	-0.0032156	0.0334705	-0.00682868	-0.0153865	0.00518987	-0.0405864	0.000979944	0.00387289	-0.0168812	-0.00353079	0.00838533	0.0204409	0.010127	0.00176491	-0.00623335	-0.0138459	0.000138171	-0.00632341	-0.0101259	0.0106093	0.00808258	0.0100345	0.0197321	-0.00433021	0.00396729	0.0280205	0.0159341	-0.0242911	0.00908965	-0.0212842	0.0109496	0.00283562	0.00239769	-0.0158985	-0.00264665
SEMA6C	-0.00075546	-0.00615179	0.00478226	0.0028991	0.00760068	0.000440159	0.000455178	-0.00274321	-0.00642608	0.00224246	0.0116381	-0.0117084	0.0103121	0.00338279	0.00354604	-0.0034407	-0.00516147	-0.00810007	0.00303751	0.00547862	-0.0027334	-0.00587391	0.00901731	0.0130885	-0.0106363	0.00925211	0.00028579	0.0231127	8.15e-05	-0.00923302	-0.00902064	0.0117899	-0.00935668	-0.00964066	0.00065677	-0.000778823	-0.00456821	0.000979984	-0.000889065	0.00327923	-0.000701021	-0.00118669	-0.00787994	0.00028551	-2.44e-05	-0.00288419	0.00308447	-0.00311812	0.000782152
SEMA6B	0.00557197	0.00198554	0.00450072	-0.00435846	-0.00210784	0.0104573	0.00228539	-0.00576787	0.0010678	0.00299236	0.00462368	-0.00285325	0.00412964	0.00211133	0.00842452	-0.0132586	0.00256198	0.00234626	0.00156848	-0.0026404	0.00541251	0.000598836	0.00638623	0.00297434	0.00425234	-0.00184999	0.00208241	0.0142058	-0.00462236	-0.00908964	-0.000785548	0.00645888	-0.00594752	-0.00785112	-0.0031587	-0.00545121	-0.00031756	0.000985502	0.00626921	0.00290442	0.00310411	0.0165548	0.00857822	-0.00582956	-0.0042161	-0.0280538	0.00194325	-0.003616	0.00253624
SEMA4F	-0.000587309	-0.0025729	0.000542942	0.00182021	0.000209127	0.00509003	1.76e-05	0.00189393	-0.000717626	0.000808805	0.00203606	-0.00434347	0.00442174	-0.00296255	0.00584801	0.00172682	0.000152287	-0.000839124	0.00619382	-0.00276092	0.00351553	-0.00254936	0.00772575	0.00660193	-0.00316169	0.00776258	0.00244162	-0.00949002	0.00743135	-0.0125691	0.0029443	-0.00845849	7.1e-05	0.00504327	-0.00193569	-0.0164938	-0.00387911	0.00421624	-0.00597298	-0.00135758	-0.00563661	-0.00308756	-0.00481284	0.00452366	0.00228514	0.00375084	0.00362702	-0.00170116	-0.00801072
SEMA4D	-0.00265545	0.00763178	0.00482583	-0.0126928	0.00495221	0.00428947	0.00225549	0.00238456	-0.00107207	0.00349257	-0.0180961	0.00246905	0.00662846	-0.00392002	-0.012026	0.00211773	0.00280515	-0.000438518	-0.00944907	0.0239155	0.00895836	0.0263386	0.0015293	-0.00368639	-0.0210874	-0.00305358	-0.00151823	-0.0200029	0.00573772	-0.00567521	0.000231774	-0.0112193	0.000209561	-0.00642597	-0.00494294	0.0193874	-0.00188999	0.0254419	-0.00878401	-0.00501329	-0.00721821	-0.00330517	0.00959187	-0.00275584	-0.00321345	0.00596345	0.0135057	-0.00471733	-0.00179877
CEBPB	0.0929552	-0.00677084	0.0127638	0.0162572	-0.00374061	0.000995646	0.010591	-0.0104103	-0.00223189	-0.00406889	0.010087	0.000829484	-0.0250119	-0.000113059	-9.03e-05	0.00349451	0.0208722	-0.0105335	-0.000441811	-0.00866273	0.00292005	-0.0158394	-0.00284532	-0.00648272	0.00353127	0.0160313	0.0127113	-0.010941	-0.00330871	0.00115692	-0.00392448	-0.0131636	-0.0018599	-0.00712009	0.00568009	-0.00431272	0.00579526	0.00992708	0.000330488	0.00900439	0.0129371	-0.00948144	0.00289399	-0.00393776	-0.000884961	-0.00266957	-0.0047517	-0.00431556	0.00122605
SEMA3C	-0.0064284	-0.00140393	-0.00276878	0.0325306	-0.00305481	-0.00956402	0.0163375	-0.00915565	0.000754658	-0.00158948	0.00580667	0.00155437	-0.00794788	-0.00563792	-0.00458718	-0.00898456	-0.000338321	0.00575197	0.00189207	-0.00238772	-0.0243655	0.00255764	0.0095277	-2.86e-05	0.00139331	-0.018493	0.0355668	0.00718782	-0.0147769	0.000911175	-0.00962402	0.0182474	0.0175863	-0.00736249	0.010055	-0.00705153	0.00325368	-0.00746565	0.00570889	0.00300579	0.00629951	0.00406207	-0.0171792	-0.0016804	0.0100964	0.000168516	0.00771872	0.0119843	-0.0101557
APPBP2	8.65e-05	0.00438558	0.00431534	0.0601944	-0.00276598	-0.00325048	-0.0046284	-0.00518746	0.000901257	0.0026247	0.0115909	0.00369833	0.0016755	0.00241265	-5.34e-05	0.00637341	-0.00135587	-0.00198111	-0.00144118	0.00325517	0.00334049	-0.00557808	-0.00176991	0.00210528	-0.00276568	0.0150431	-0.00154114	-0.000779316	-0.0150342	0.00765477	0.00180196	0.00322105	-0.0071644	-0.00350746	0.0205292	-0.0019873	0.0061896	0.0116581	0.0146156	0.00827966	-0.00537953	-0.0103366	0.00739449	-0.00927158	0.00744002	-0.0052053	0.0155089	0.00817285	-0.00300907
MYBBP1A	-0.0050617	-0.0255686	0.00187013	0.00269754	-0.0117403	0.000537659	0.00479385	-0.000564725	0.0131426	-0.000440068	-0.00628956	-0.0143686	-0.0108633	0.00342498	-0.00702737	0.0224032	-0.000275545	0.00383481	0.00023923	-0.00674043	-0.00593032	-0.00436722	-0.00121231	-0.00923024	-0.00679368	-0.00133671	-0.00669733	-0.00164288	0.000440103	-0.00410598	-0.012271	-0.00485744	0.00470949	-0.0110126	-0.000279714	0.0061711	-0.00569281	0.00310422	0.00125907	-0.0108398	0.00121153	-0.000455169	0.00456972	-0.0284128	-0.00114237	-0.00759406	-0.000906375	-0.0126093	0.0187418
FBLN5	-0.00387077	0.000359141	0.00489355	-0.000884455	-0.00419623	0.00178314	-0.000685448	-0.00226721	0.00549613	0.00145524	0.0111643	0.00372227	0.0097782	0.00191951	0.00151153	0.00214183	0.00131007	0.00629671	0.000463947	0.00427799	-0.00472409	0.00362507	-0.00445357	0.00950461	-0.0082062	-0.00319401	-0.00302414	-0.013176	0.000879203	0.00304711	-0.000679199	0.00398006	0.00228417	0.00333185	0.00150032	-0.00153436	-0.0049906	0.00311478	0.0102574	0.00297788	0.000348749	0.00207279	0.00100756	-0.0077616	-0.0025976	-0.00529401	0.00132164	-0.00252664	-0.0112839
CIB2	0.00115284	-0.00248153	-0.00275122	7.16e-05	0.00522982	0.0010899	-0.000151298	-0.00051748	-0.00513515	0.00199681	0.00295121	-0.002303	0.00059864	0.000385916	-0.00122551	-0.00235956	-0.00257482	-0.0019005	0.00401849	-0.0019234	0.0034194	0.000490622	0.00258925	-0.00488551	-0.00584368	-0.00424974	0.000432383	0.0112258	-0.00254457	0.00022369	-0.000460563	-0.00319476	-0.00544621	0.0037963	0.0121076	-0.00653204	-0.00287054	0.000212802	-0.00325818	0.00500079	-0.000660139	-0.001232	-0.00263967	0.000738909	0.000625272	-0.00262216	-0.0025937	0.00259251	-0.00235067
CIB1	0.00274076	0.00102255	0.00105986	-0.00191121	-0.000897915	-0.00137367	-0.00423115	0.00543376	0.000594934	0.00688852	0.00192309	0.00243887	-0.00420696	0.00525891	0.0373539	-0.00339884	-0.00291953	0.00281483	0.00171693	0.00882267	-0.00574362	0.000717605	-0.00206312	0.000181108	-0.00637492	0.00768511	-0.0120784	-0.00324528	-0.00366813	0.00110891	-0.00359012	-0.000733563	0.00133525	0.00326109	0.00396908	0.00299057	-0.00417161	0.00335638	0.00136512	-0.00512984	0.00284334	-0.00404897	0.00240614	-0.00719459	0.00434166	0.00201176	-0.00579558	-0.00150668	0.00116955
CEBPD	-0.00817122	0.00591136	0.0105761	-0.0112252	-0.006008	0.00916002	-0.00183265	-0.00979605	0.0112133	-0.0175389	0.0137992	-0.0160821	0.00408118	-0.016197	0.0091976	-0.0150542	0.00607477	-0.00531258	-0.0183383	-0.0275399	-0.00854035	-0.00216901	-0.0088204	0.00831218	0.00122251	0.00566659	0.00822875	-0.00169421	0.0257663	0.00158028	0.0155222	0.00255476	0.00722048	-0.0145776	0.0128788	-0.00739368	0.00195407	-0.00222897	0.00169873	-0.00580519	-0.0484043	-0.00895877	0.000951772	-0.0172537	-0.000739311	-0.0200584	0.0152581	0.00786565	0.0195815
ZNF211	-0.00431626	0.0178914	-0.00701553	0.00359511	0.000498379	0.000989463	-0.00430342	-0.000517649	0.00242553	0.00307678	0.0251133	-0.00436382	0.00676293	0.00157373	-0.00741826	-0.00518267	0.0257229	0.00467727	-0.0116037	-0.00191021	0.00189749	0.0159189	-0.0189467	-0.00699241	0.023741	-0.00971412	0.00965389	-0.00526204	0.00612695	0.00346834	0.019311	-0.00992495	0.000458347	0.00338737	-0.00542035	-0.00594041	0.0130719	0.00941957	-0.00372025	0.00178152	0.0111527	-0.00252188	0.0104112	-0.000618606	-0.0077536	0.0105176	-0.0106043	-0.00515106	0.00974643
DDX17	0.00305747	-0.00130451	-0.000275769	-0.00864397	0.00637425	0.000227466	-0.00294758	0.00173223	-0.00362416	4.09e-05	-0.0167913	0.00451101	-0.00103985	0.00162159	0.00525276	-0.0128974	0.00270236	0.00437756	-0.000573457	-0.00171656	-0.00137913	-0.00515267	0.00350718	0.00105911	-0.00240429	-0.0107989	0.00769292	-0.00986695	0.000659653	-0.0068363	-0.00396725	0.00514766	-0.0026488	0.00897746	-0.0158736	-0.00184965	-0.00082762	0.0043816	-0.000464929	-0.00247987	-0.00631559	-0.00850548	0.0023092	-0.00777817	-0.00335911	-0.00396247	0.0205571	0.0206979	0.00173855
DEAF1	0.00587709	0.00155498	0.00374246	-0.00207434	-0.0163633	-0.00953154	0.00225705	0.00285394	-0.0173086	-0.0282649	-0.0154187	-0.00457494	0.0079281	-0.0059141	0.010101	0.0208055	0.00771852	0.00193366	-0.00881994	-0.00910918	0.00793286	-0.000191235	0.0135334	0.00448125	0.00242749	0.00206309	0.0047824	-0.00366999	-0.00280753	0.0110809	0.00468132	0.0111107	-0.00314965	0.00288596	-0.0127071	-0.0120452	0.00357848	-0.00577314	-0.0127314	-0.0064921	-0.00270068	-0.00452318	-0.0136543	0.0142884	0.015011	0.00333802	0.000783479	0.00312606	-0.0019483
CHERP	-0.00819821	-0.00658468	-0.0013277	0.00189267	0.00111939	-0.000758503	0.00126118	-0.000624852	0.00889324	0.000237917	0.00425703	0.0091884	-0.00445584	-0.000369239	-0.00370487	0.00839515	0.00806441	0.00404456	0.0024771	0.00247928	-0.00236452	-0.000451646	-0.016077	-0.00397649	-0.00024724	-0.00425209	-0.00188063	-8.96e-05	0.00037241	-0.0018758	0.00212848	0.000421349	0.00276698	-0.00636228	0.00159237	-0.00203846	-0.00241635	-0.00646397	-0.00180841	0.00150683	-0.00193021	0.00502301	0.00359698	0.00881146	-0.00174448	-0.00560038	0.00253899	-0.00229857	-0.00312457
KAT5	-0.00593775	0.0127499	0.0035648	-0.00490015	0.00264766	-0.00804004	-0.000233302	-0.00386575	-0.0105226	0.00584537	0.00285597	-0.00600378	0.00102467	0.000365629	0.00481556	-1.1e-05	-0.000310032	0.00186317	0.00720408	-0.0114962	0.00148073	0.00522155	-0.00084967	0.00039102	0.00111542	-0.0194191	0.000967686	0.00777681	0.00240254	0.00674834	-0.00748076	0.066979	0.00309234	0.011967	0.000824961	-0.00140874	-0.011844	0.00731916	0.0157653	-0.00294432	0.00260671	0.0150082	-0.00933038	-0.00141611	-0.000927494	0.00374114	0.0110667	-0.007049	0.000947523
HYOU1	0.0108284	-0.0137683	-0.00066334	-0.00315874	0.00536837	-0.0125018	0.00320841	0.00437333	-0.00304739	-0.00490836	0.00313234	0.00741145	0.00325738	0.0804465	-0.00882155	0.0256174	-0.00498776	0.00100863	-0.000272017	-0.00298328	-0.00350327	0.00540328	-0.00176484	-0.00207327	0.00339654	-0.0044382	0.000783803	-0.00186246	0.0029424	-0.0192534	-0.00676139	-0.00243144	-0.00905438	-0.0125185	-0.000956561	0.0143567	0.00425986	-0.0104239	0.0129968	-0.00182898	0.00772497	0.00777618	0.00455266	0.00297781	-0.00463949	-0.00193247	-0.00207518	-0.00585545	-0.00537649
IPO8	0.00227787	0.00224999	-0.000631713	-0.0074082	-0.00378484	-0.00354877	-0.002638	0.00699965	-0.00193449	0.00702029	-0.00632271	0.00260128	0.000990719	0.000727015	0.00292211	-0.00546472	-0.00197122	0.00508448	-0.000319051	-0.00268174	0.00521644	0.00279156	-0.00622844	0.00739449	-0.0100466	0.0004388	0.00257658	-0.00466117	-0.027602	0.00807786	0.00226773	-0.011449	0.0241739	-0.0111541	-0.00602966	0.00305127	-0.00735994	0.00101661	0.00745891	-0.00709024	-0.0131173	-0.00830843	-0.00565597	0.00628786	-0.000377492	-0.00240408	-0.0108283	0.00178259	0.00287493
NOP56	-0.000848681	-0.0282875	0.00147589	-0.00256746	0.00606685	0.0166979	0.00039923	-0.00426123	0.00412208	-0.00333613	-0.00117912	-0.00108246	-0.00985589	-0.00551089	0.0100511	-0.00496467	0.00294105	0.00608188	0.00762542	-0.0125438	-0.00202672	0.007324	-0.00871606	0.00773403	0.00610226	0.01545	0.000682342	0.00564291	-0.0128587	0.0396519	-0.0132032	0.0119471	0.000664784	0.0140719	0.00847915	-0.00110558	0.0052432	-0.0159171	0.00943044	-0.0236768	0.00724294	0.0083259	0.00632656	0.0117061	-0.000908516	-0.00880271	-0.00418921	0.0207679	0.0109695
NEBL	0.00458608	0.0133016	0.00332533	0.0148055	-0.0210664	-0.00657136	0.00254514	0.00187766	-0.00548037	0.00167919	0.0028615	0.000102074	-0.00591692	-0.00309525	-0.00270318	-0.0109564	-0.0120692	-0.0032331	-0.000780867	-0.00245186	0.00966742	-0.0135445	0.000406932	0.00885922	0.00435645	-0.01917	0.000468514	0.00381168	-0.00525478	-0.00480433	0.025002	-0.0020301	-0.000592524	-0.00354543	-0.017568	0.00761733	-0.0250068	-0.00535256	-0.00209423	-0.00319674	0.00157357	0.000278772	-0.0123761	-0.00321816	0.00454222	0.00736618	0.0107867	0.00474429	-0.0129339
CEBPE	-0.000298537	0.000475237	-0.0029111	-0.0157049	0.00636611	8.54e-05	-0.002325	0.00603405	-0.00661552	-0.00368918	-0.00697732	0.0152255	0.00664145	-0.00473971	0.00740845	-0.0046685	0.00411884	0.00104082	0.00184195	-0.00827472	0.00607625	-0.00353919	0.00232551	-0.00926859	0.0205214	-0.0100891	0.000345861	0.00286798	-0.0081115	0.00911764	0.00381388	-0.00241469	-0.00853458	-0.00371145	-0.00176326	0.00190116	-0.00712009	-0.00278074	-0.0026045	0.00948066	-0.00197445	0.00422666	0.00143393	0.00386941	-0.00119572	-0.0213868	-0.00962775	0.00052877	-0.00197395
PITRM1	0.00139666	0.00355002	0.00236054	0.0228719	-0.00159465	-0.00466158	-0.000666685	0.0103324	-0.00113937	0.00286474	-0.00121024	0.00459188	3.59e-05	0.00459395	0.0117124	0.0204864	-0.00322096	-0.0101471	-0.00511218	-0.00600564	0.000801833	-0.00130412	0.010474	0.00247681	-0.00297523	0.0124879	-0.00157378	0.00216227	-0.00820276	0.00233861	-0.00276014	-0.000695468	0.00673296	0.00132658	-0.000120463	-0.00905682	-0.00135354	-0.0109305	-0.00570671	0.00130926	0.0049103	0.0070983	0.00385959	-0.00623923	-0.0106987	-0.0025623	0.000218433	0.00211254	0.00233705
ATG7	0.00538383	-0.00543985	-0.0120343	0.000588754	0.00462039	0.000122108	-0.00031702	0.00166406	-0.000368323	-0.000778059	0.0017358	-0.0158389	0.00238295	-0.00607188	0.00378809	0.00464857	-0.00564312	0.000417278	0.00394954	0.00600969	-0.00279425	0.00510049	-0.0176034	0.00075445	-0.000427763	-0.00609423	-0.000141317	-0.00410616	-0.0027757	-0.0217367	0.00727056	0.00506465	0.00481806	0.0151449	0.00422631	0.0154327	0.00338501	-0.000759033	0.0111427	0.00611285	0.0069747	-0.00186717	0.00666398	-0.0216606	0.00801914	0.00942203	-0.0140109	0.00573335	-0.00327413
SSSCA1	0.00261412	-0.00251747	-0.00574974	0.00761201	-0.0147293	0.0067202	-0.00584053	0.000105577	-0.00332778	0.00180523	0.00540727	-0.00102828	-0.000167445	0.0106528	0.0304296	-0.0074732	-0.000987145	0.00331861	0.00506881	-0.0183045	-0.0088706	-0.00202731	-0.0068653	-0.00514037	-0.00873962	-0.00135921	0.00128074	-0.00275226	-0.00941152	0.000677627	-0.00880185	-0.00690712	-0.0043722	-0.00132403	0.00685057	-0.00382444	-0.00684436	0.00180003	-0.00880826	-0.00521345	0.00927783	0.0091715	0.0047844	0.000167788	0.00436452	-0.00234802	0.00453779	0.0032215	-0.00462433
RNASEH2A	0.00246271	-0.00358134	0.000321355	0.0059384	0.00029526	0.0231594	-0.00474298	0.00370093	0.00775672	-0.00237647	0.00218442	-0.00677492	0.00574836	-0.000470235	0.0341006	-6.84e-05	-0.00412241	-0.00342862	-0.00518393	-0.00491474	0.00377123	0.00175844	0.0046089	-0.00463995	-0.00406062	0.0046246	0.0040596	-0.00161765	0.00148435	0.0166072	-0.00452487	0.000802654	-0.00428334	0.00350582	0.00926005	-0.000466983	-0.00945934	-0.00371556	0.000534049	8.86e-05	0.00127463	0.00605316	0.00412276	-9.5e-05	-0.000137136	-0.00028383	-0.00280317	0.000944621	-0.00399493
P3H3	-0.00226073	-0.00553752	0.00197022	-0.000719506	-0.00212686	0.00468723	-0.00223234	0.00404136	-0.0083268	-0.0161132	0.00900153	0.0142461	-0.00128058	0.00415101	-0.00246365	-0.0027723	0.00248023	0.00380281	0.00238471	-0.00124858	0.00357973	0.00168991	0.00775296	0.000266815	0.00221212	-0.00333296	0.000831911	-0.011102	-0.00233122	-0.00143634	-0.000701445	0.00429635	0.000380158	0.000518386	0.00855817	0.00498831	-0.000206359	0.0061572	-0.00071917	0.00370343	0.00339362	-0.00282176	0.00561823	0.00252459	0.00540007	-0.00828001	-0.00427523	-0.00705862	-0.000969278
UBD	-0.000418847	-0.00221902	0.0167768	-0.000709415	0.00247802	-0.00246715	0.0110225	0.0017653	-0.00286726	-0.00930405	-0.0029366	0.0207046	0.00125497	-3.03e-05	-0.0013583	-0.00180017	-0.0108545	-0.00601535	7.23e-05	-0.00140342	-0.00460004	-0.00319958	-0.00501449	-0.00112662	-0.00770063	-0.0104819	-0.00663999	0.00139916	0.00681286	-0.00495666	-0.000574084	0.00201967	0.00199486	-0.00101372	0.000826644	0.00917465	0.00306773	-0.00841886	0.00817449	0.000434907	0.00411651	-0.0064798	-0.00490123	-0.00290286	0.00993081	0.00586337	0.00884983	-0.00204305	-0.00133246
BATF	-0.00584194	-0.00411124	0.00412544	-0.0102924	-0.0308255	-0.025612	-0.000194885	-0.0088767	-0.0118717	0.00158329	-0.0114727	0.00267731	-0.0086296	-0.00848115	0.0206597	-0.00993361	0.0027544	0.0125536	0.00655699	-0.0117842	-0.0335168	-0.00176088	0.0103838	-0.0046148	0.0113921	-0.0095095	-0.0347825	0.00690926	0.00099084	0.011366	-0.00895797	0.0106117	-0.00560201	0.00445386	-0.0246622	0.00731234	-0.0170066	-0.00770403	0.0320981	0.0146272	-0.0155179	-0.0144132	-0.000535802	0.00141283	-0.00212834	-0.0290384	-0.0121625	0.00587062	0.00813685
GLRX3	0.00453028	-0.0023389	0.00120533	0.000862854	-0.00907758	0.00556257	0.00181125	-0.00094831	0.00515137	-0.00435512	0.00498031	-0.00299544	-0.00429033	0.000467846	0.0150603	-0.000947083	-0.00540708	-0.00608001	0.00329586	-0.00602874	-0.00590613	0.0020877	-0.00568438	0.00419858	-0.000560324	-0.0104741	-0.0017937	0.00540196	0.002777	-0.00634959	0.00233981	-0.00391321	0.00347125	0.0343029	-0.00723575	-0.00565879	-0.00272877	0.00551814	0.0118936	0.00552483	0.00504859	0.003555	-0.0363266	-0.0163314	0.0262615	-0.00150346	0.00278296	-0.00986044	-0.00252894
CEBPG	0.110518	-0.00952217	0.00192659	0.00382943	-0.0105692	0.00760063	0.000802543	-0.000613591	-0.00686752	-0.00196629	-0.0155728	-0.0122752	0.00396182	-0.00172357	-0.00404758	-0.0153472	0.00875099	0.00138329	-0.00202671	-0.00832329	0.000300706	-0.0024698	-0.000925151	0.00126097	-0.00243239	-0.00194236	0.0105277	-0.000150146	0.00148556	0.0183203	0.00202644	0.0215996	-0.00635542	0.0100061	-0.00671373	-0.00640757	-0.00263006	-0.0114788	-0.0114199	0.0047057	0.00404837	-0.00356348	-0.00503981	-0.030304	-0.0206248	0.00107189	-0.0107536	0.00747239	0.00182897
DCTN2	0.00912168	0.00566161	0.00252956	0.000474121	-0.00660371	-0.0104061	0.00279678	0.000201285	0.00275566	0.00297892	-0.00316562	0.00269641	0.00236147	-0.00585614	0.0171246	-0.00726912	-0.00593249	-0.00446357	-0.00496395	-0.000395345	-0.00205552	-0.00184687	-0.00688693	0.00571326	0.000213969	0.00381645	0.00262271	-0.000381512	-0.0026038	0.00530538	0.00312626	-0.00090248	-0.00451626	0.00343951	-0.00460753	0.00736734	-0.00771137	0.00274065	-0.00308753	-0.000776315	-0.00922868	-0.00142742	0.00471063	-0.00154181	-0.00235742	0.0057332	0.0200085	0.00608828	-0.00239742
ANP32B	0.00292703	0.00305288	0.000641377	-0.00205426	-0.00502621	-0.000735136	-0.00114717	-0.00195764	0.0153147	-0.00283451	-0.00469886	0.000945254	0.000176155	-0.00260777	0.00954751	-0.000483836	0.00226334	0.00103864	-0.00066412	-0.00987858	-0.00150385	-0.000480536	0.00785409	-0.00165156	0.00248513	-0.00511926	0.000236684	0.00321912	-0.00452931	0.00063475	-0.00111996	0.0108528	-0.00246112	-0.00640327	-0.00411176	-0.000250473	0.00266834	-0.000993631	-0.0080308	-0.00363601	-0.00674022	0.00537322	0.00178384	0.00412157	-0.000173391	-0.000685986	0.00364834	0.00753255	-0.000879772
LAMTOR5	-0.00890159	3.85e-05	0.00113901	-0.00360032	0.00390004	-0.00337785	0.00121	0.000475574	0.0131102	-0.000328177	-0.00569023	-0.000301809	-0.00181817	0.00322484	0.0158897	-0.00175958	0.00289746	-0.00101131	0.00342408	0.00094151	-0.00296776	-0.00180621	0.00151107	-4.14e-05	-0.00329453	0.00326618	-0.0018611	-0.00475707	0.00324659	0.00954171	0.000604414	-0.00114179	-0.00324164	0.00256842	-0.00191747	0.000825241	-0.000288638	0.00693418	-0.00713566	0.00248865	-0.0032655	-0.000222695	-0.0162129	0.000981956	-0.00233568	-0.00583964	0.00060161	-0.000526818	-0.000284144
PROCR	-0.00454592	-0.00543263	-0.00389952	0.000308113	0.00639262	-0.00321147	0.00718472	0.0024542	-0.000961869	0.00571668	0.00470666	-0.00155234	-0.000330916	-0.000917095	0.0182574	-0.0133552	0.00497561	-0.011213	-0.0109452	0.00958367	0.00955065	0.00370892	0.0111737	-0.00964646	-0.0111356	-0.00240714	0.00499888	-0.00490899	0.00429986	0.00582927	-0.00437548	-0.021948	0.000989317	-0.0109215	0.00011664	0.00563835	-0.00962823	0.0302912	0.00127085	0.00820283	0.00515641	-0.00718131	-0.00699648	0.00350562	-0.00764965	-0.00758102	-0.0105657	-0.0107495	0.011287
TM9SF1	-0.00857215	-0.00228345	-0.00280687	0.000142118	-0.00203658	0.000888329	-0.00896801	-0.00294764	0.000881782	-0.00250253	-0.00309694	0.000530742	0.000651358	0.0230426	0.00177034	-0.00706779	0.00101417	-0.00373484	-0.00156928	0.00676752	-0.00560982	0.00223003	-0.00425991	-0.00895171	-0.00263522	-0.008564	0.00369662	-0.00019475	0.00995198	-0.0145321	-0.0040764	0.012356	0.0158663	0.0203212	-0.00105091	-0.000586172	0.00342052	0.00738601	-0.00671221	0.00366122	-0.00682068	0.000133185	-0.0085057	0.00759355	0.0109149	0.00240325	-0.000826027	-0.00980454	0.00171357
PRDX4	0.000357553	-0.00167795	-0.00145754	0.00643219	0.000612497	0.00194879	0.0020427	0.000865394	0.0170122	-0.00191239	-0.00960677	-0.00231015	-0.00122742	0.0111318	0.00765529	-0.00436783	-9.19e-05	-0.000627976	0.00142189	0.000225473	-0.000471097	-0.00489525	-0.00506558	-0.00374869	-0.000582612	-0.00120103	-0.00029426	-0.00459683	0.00282064	0.00392186	9.21e-05	0.00507755	-0.00111771	0.00309957	0.00372622	-0.00269864	-0.000632705	-8.32e-05	-0.00954613	0.00126654	0.00542742	0.00343646	-0.00405745	0.00334564	0.0101733	0.00376388	-0.00865397	0.0020272	0.00206801
ARL6IP5	-0.000145629	-0.00289624	0.00128779	-0.00335575	0.0014474	-0.0114224	-0.00533787	0.000342842	0.00958104	-0.00142181	0.00393967	-0.003349	0.00822538	0.00510262	0.0124649	-0.0114178	0.000971557	0.00848968	0.00616407	0.0042971	-0.00676086	0.00782703	-0.00368422	-0.000611642	-0.000776076	-0.00556387	0.00679795	0.0052522	-0.00467887	0.00247003	-0.00283954	-0.0135916	0.0014338	0.00315029	0.00272108	0.00681001	0.00310601	0.0205417	-0.00467094	0.0020496	-0.00931511	-0.000272698	-0.00390632	0.00385994	-0.00158034	-0.00305011	0.00102088	0.0233777	0.00280854
AGR2	-0.00715679	-0.00796845	0.000885827	0.068013	0.00700557	-0.00175897	-0.0152871	-0.0105937	0.00747279	-0.00481935	-0.00590762	-0.00773799	-0.0242249	0.0863434	0.0201211	-0.00612871	-0.0141679	0.00760064	0.0119159	0.00952714	-0.00902286	-0.00538181	-0.00409872	0.00337672	0.00341913	-0.0114931	0.0259437	-0.00120502	0.00572751	-0.00875615	-0.0203066	0.01036	-0.0106065	-0.0100023	-0.00933353	0.00478369	0.00887167	-0.0184732	0.00387572	0.00670369	0.0155099	-0.000488387	0.0128275	-0.009911	0.00613932	0.00672325	-0.00702586	-0.0016513	-0.0144569
ARPC1A	-0.000455911	-0.00244393	-0.00216896	0.0171507	-0.00212024	0.00598087	0.00446634	-0.00385962	-0.00404151	0.00226785	-0.0128274	-0.00203294	-0.00303579	0.000101116	0.0142377	0.00444195	0.00194344	0.00141395	-0.0039859	0.00908099	0.00345475	0.00516863	0.00972384	0.00154148	-0.000919753	0.00280231	0.00186982	-0.00443878	-0.00747381	0.02378	0.0131686	-0.00341012	0.00311991	0.0168048	0.000322451	-0.000374357	0.00218577	0.00343932	0.0056052	0.000256333	-0.00285678	0.0030422	-0.0253879	-0.00401711	-0.00140227	0.00153958	-0.00481296	0.0119823	0.00376644
HTATIP2	0.00212227	0.00612663	-0.00155197	0.0137881	-0.00145393	0.00172466	0.0041882	-0.00342578	0.00860493	0.00369446	-0.00849766	0.00549562	0.00162036	-6.46e-05	0.00515861	-0.00252844	0.0003764	-0.0252364	0.00069419	0.00909571	0.00383843	0.00697992	-0.00420133	-0.00665752	-0.00149422	-0.00765833	9.79e-05	0.00167606	0.00127246	0.00600092	0.00350062	0.00148026	-0.00422728	0.0015707	-0.00469619	0.00372431	-0.00102022	-0.00482111	-0.0105191	0.00387928	-0.00623015	0.00448216	-0.0129448	0.00730137	-0.00203997	-0.00645736	0.00155046	-0.00348347	0.000686473
AGPAT1	0.00265572	0.000516256	-0.00430426	0.00397106	0.00390445	0.0136941	0.00874232	0.00137581	-0.00139039	0.00438521	-0.00275802	-0.0121214	-0.00716995	0.00357249	0.00392344	0.0290343	-7.24e-05	-0.00354177	0.00012328	0.00212162	0.00180722	-0.000241279	0.0053404	-0.00325141	0.0111209	-0.00405763	0.00472807	0.00565742	-0.00478302	-0.0148452	0.00835221	-0.00622953	-0.0178822	0.000721008	0.00570421	-0.00180438	-0.00677004	0.010192	0.00145979	0.0011058	0.013166	-0.00532081	-0.00195027	-0.01201	-0.00341596	0.0139579	-0.00832079	-0.00889574	0.0110096
AGPAT2	0.000244099	0.0124398	0.00171333	0.000742419	0.00465345	0.00378063	0.00384571	0.00246825	-0.00185248	-0.0090193	-0.00770017	-0.00259381	0.00547643	-0.00554743	0.00429319	-0.00183142	-0.0141275	0.00250659	0.000475785	-0.000129278	0.00463988	-0.00181926	-0.0204209	0.013419	0.0114768	0.00797192	-0.00358509	0.00836693	0.0071943	0.00364289	-0.0020019	0.00143612	0.0149486	0.0143937	-0.00712339	-0.00990762	0.00156241	0.0111979	0.00510494	-0.00387753	0.00233905	-0.00293088	0.0100613	0.00270438	-0.00160572	0.00154502	0.0027525	0.000734544	0.00197081
RPP30	0.00127482	-0.00537359	-0.00605359	0.00170015	-0.00210005	0.0191249	-0.00295214	0.000650072	-0.00177652	-0.000125991	0.00481207	0.000625402	-0.00193549	-0.00176322	0.0111466	-0.00585892	0.00252405	0.00143657	-0.000364621	-0.00861763	-0.000351141	0.00720888	-0.00537656	-0.00569548	-9.01e-05	-0.00118913	0.00277667	0.00454658	-0.0126839	0.00890748	0.0055173	-0.000121051	-0.0119045	0.00425095	-0.0171929	0.000453459	-0.00669523	0.00876499	0.00734888	0.00557405	-0.00223864	0.000511707	-0.00405898	-0.0042851	0.00138421	-0.00260343	-0.00490835	0.00258842	-1.43e-05
RPP38	-0.000956031	-0.0106167	0.00324499	0.00354497	-0.0218791	-0.00860445	-0.0020977	0.00299209	-0.0102143	-0.00719843	-0.00236936	-0.00302263	0.00213661	-0.00449301	-0.00371252	-0.013514	0.0460094	0.00292304	0.0121637	-0.00256425	-0.00531018	-0.00466031	-0.00799241	0.00489048	-0.0011307	0.00372146	-0.00740096	0.00528968	0.00981412	0.0189066	-0.00302224	0.00135568	-0.00903677	0.00997924	-0.00915103	-0.00237863	-0.00763932	0.00305889	0.0100006	0.0171435	-0.00898171	0.00184238	0.00272989	-0.0130169	0.013457	-0.00699888	-0.00258733	-0.0194758	1.33e-05
SPTLC1	-0.00198272	-0.00140003	0.00119315	0.000448445	-0.00195303	-0.00832132	0.00128064	0.000439457	0.00765947	0.00100613	-0.00159457	0.000282185	0.00182312	0.0057719	-0.000781329	-0.00599458	-0.00549462	-0.00670024	0.00475721	0.00765619	0.0081248	0.000270836	-0.00253061	-0.0048533	-0.00029029	0.00529609	-0.00122473	0.0034303	-0.0272434	-0.00512477	-0.00801129	0.00512026	0.00663795	0.00488863	0.00645347	0.00163914	0.00105743	-0.000139781	0.00506775	0.00696661	-0.00070366	0.00513617	-0.0125706	-0.0081552	-0.00383975	-0.00193139	0.00752425	-0.00801596	0.00119514
SLC35A1	0.00498924	0.00811936	0.000102881	-0.00415043	0.00224767	0.0151541	-0.00505686	-0.00472709	0.0114679	-0.00288893	0.00692407	0.00402275	-0.00830511	-0.00328726	-9.05e-05	-0.00470288	0.00585788	0.00097883	0.00317733	-0.00809115	0.0114267	0.00714167	0.00549413	0.00314699	0.000616138	0.0153551	0.00283412	0.000950407	0.0161955	-0.000960663	0.00433885	0.00496076	0.00504246	0.000629147	-0.011193	0.00568478	-0.00261163	0.00454467	0.00560748	-0.00116004	0.0018596	-0.0233976	-0.000755662	0.00738219	0.00253151	0.00794683	0.00936248	0.00782085	0.000327086
CEL	-0.0022156	-0.00241325	0.0023735	-0.00786412	-0.00085242	-0.014685	-0.00733982	0.000571662	0.00258562	0.000564577	-0.00185516	0.0241683	-0.00779052	0.000808599	-0.00031867	0.00490031	-0.0069841	-0.00477132	-0.00418263	0.0072662	0.00604079	8.65e-05	0.00378351	0.000274025	0.00600168	0.0142866	-0.00103904	-0.00775526	0.00489427	-0.00515786	-0.0068381	-0.0148063	0.00400487	-0.00109012	0.0141191	0.00728076	0.00446614	-0.00117782	-0.00722179	0.0295692	-0.00648497	-0.00281941	-0.00206327	-0.0119317	0.0068102	-0.00527289	0.00528983	0.00624186	-0.00388515
SLC19A2	0.00408011	-0.0124109	-0.000327401	-0.00543041	0.0374362	0.00823101	0.0143447	0.0156288	0.0217558	-0.00165477	0.000950481	-0.00833934	0.0272928	0.00566834	-0.0036954	0.0102443	0.0401079	0.00124398	0.00171952	0.0137038	-0.0127484	-0.0199241	-0.00902389	0.00566356	0.00307012	0.0111724	-0.0117357	0.00512164	-0.00542664	0.0111339	-0.0414776	0.0029533	-0.0017356	-0.00155944	-0.00284821	0.00617285	-0.0188748	0.000600513	0.00719955	0.000234427	0.0329202	-0.00214715	0.00755813	-0.0093844	-0.00084082	0.00235801	0.0113664	-0.000813932	0.00515703
IFI44	-0.0032451	0.00667184	0.00137282	0.00450212	-0.000691836	-0.00578867	-0.00155241	-0.00242256	-0.00378597	-0.000690956	-0.00245165	-0.00859742	-0.00171851	-0.000112855	-0.00110457	-0.00772068	-0.000172315	0.00263674	0.00078704	-0.000901057	0.00309555	0.00698318	-0.00220484	-0.0109716	-0.0199806	-0.00230497	0.0032348	0.00229424	-0.00140627	0.00956328	-0.00338144	0.00275832	-0.000411588	-0.00177702	0.000623204	0.00419007	0.00494794	0.0105597	-0.00333866	-0.00243124	-0.0026329	-0.0118306	0.000158527	0.00346276	0.00260725	0.00367148	0.00246276	-0.00181698	0.0120419
OLFM4	0.0043679	-0.000528248	0.000175624	-0.00122826	0.00577282	0.00780861	-0.00849179	0.00108943	0.00307776	-0.00415617	-0.00496402	0.0151533	-6.07e-05	-0.00136602	0.00326856	-0.00589494	-0.0019043	-0.00307932	0.00298094	-0.000162776	0.00173817	0.00148102	-0.000206616	0.00248531	-0.00480195	-0.000679082	-0.00112015	-0.00553559	-0.00892649	-0.00409664	-0.00925593	-0.00607437	-0.00586914	0.000540948	0.00664742	0.00543965	-0.000276465	-0.00474881	0.00366468	-0.00158329	0.000813623	0.000745075	0.0042412	0.00381663	-0.00838099	-0.00394345	-0.00196222	0.000317628	0.00258791
CXCL13	0.000283036	-0.00423498	0.00354049	0.00610733	0.00515725	-0.00437344	-0.00729557	0.00350929	0.00443196	-0.00562456	-0.00134189	0.00693069	0.00274178	-0.00124735	0.00388266	-0.00337364	-0.00195819	-0.00100112	0.00308457	-0.00473278	-0.00132972	0.000511216	-0.00185596	0.005743	-0.000244806	-0.00758022	-0.00212319	0.025585	0.00670723	0.000245854	-0.00339329	-0.0051156	-0.00604878	-0.00311494	0.00455759	0.000559812	0.00230301	-0.00819071	0.000933516	0.00235738	0.00343653	0.00480033	0.00263964	-0.00468097	0.00302089	-0.00340144	-0.00369187	0.0038135	-0.0115841
ARFGEF2	0.00592634	0.00712563	-0.00138848	0.00342411	0.00648342	-0.00526499	-0.0046408	0.00262885	0.00451139	0.00635545	0.000778757	-0.00747848	-0.00303482	0.00741149	-4.27e-06	0.00688377	0.000270525	0.00481246	0.00279271	0.000801359	-0.00233819	0.0045523	0.00107693	-0.00155911	-0.000494048	-0.00370082	-0.0105217	-0.00230295	-0.019115	0.00348515	-0.0102732	0.00452058	0.00770675	-0.00804409	0.00126905	0.00365293	0.00356628	-0.0143332	-0.00175911	0.00536094	-0.00571965	-0.0055792	0.00444574	0.000343159	-0.00119607	0.00678691	0.0123726	-0.00313637	-0.00290522
ARFGEF1	-0.00486572	0.00952267	0.00391389	-0.00627673	0.0101696	0.00150243	0.0103315	0.00378153	-0.00830215	0.00232081	0.00718898	0.00248818	0.00114919	0.00137323	-0.000706393	0.0132864	-0.000462469	0.00131333	-0.000354179	-0.00296766	0.0122761	-2.17e-05	0.000924377	-0.000282769	-0.00362455	-0.0101146	-0.00551192	0.00473433	-0.0323454	0.00477814	-0.0102739	-0.00475677	0.00585593	0.0158229	-0.00274455	-0.000455109	-0.00505914	0.00389143	0.00353932	-0.00916404	-0.00572406	-0.023774	-0.00513627	-0.00844655	0.0158277	-0.00059294	0.0121637	-0.00631344	0.00258421
AKAP3	0.000370904	0.000886265	-0.00184812	0.0023915	0.00148652	-0.00498996	0.00450697	-0.00357873	0.00372455	0.00511886	-0.00338095	0.00283113	-0.00291485	-0.000860671	0.00551189	0.000416293	0.00425806	-5.12e-05	-0.0012822	0.00699881	0.0014197	0.000188518	0.00384763	-0.00227584	0.000927294	0.00409178	-0.00178564	0.00551164	0.00163301	0.00177432	0.0103945	0.00430991	0.00283753	-0.00744648	-0.000434683	0.0081323	-0.002964	-0.00195252	0.011986	0.000155254	0.00454126	-0.00640798	0.0108172	-0.00302226	0.0117532	0.00551124	-0.00362485	0.000715698	0.00175548
RABAC1	0.0029006	0.0107608	-0.00384201	0.00246602	0.00267818	-0.0129148	-0.00394836	0.00110649	0.00882779	0.00451535	0.00709277	-0.00314496	-0.00616948	0.0468857	0.0344363	0.00471667	-0.00745508	-0.00487682	0.00167144	0.00398233	-0.000215991	-0.00589799	0.00420212	0.0107599	0.00437301	0.00348799	0.00250411	-0.0023842	-0.0105154	-0.0215986	-0.00289824	-0.0155007	-0.00362544	0.030702	-0.00266686	-0.00808977	0.00738963	0.018162	-0.0110854	-0.000944211	-0.0054507	0.0076669	0.0105319	0.00449163	-0.00483527	-0.00105202	-0.0026325	-0.00612736	-0.000440416
SLC34A2	-0.000433762	0.00322983	-0.00411638	0.00271708	-0.00200697	0.0066271	0.000143548	0.00252464	0.00393443	-0.00936181	0.00407988	-0.00709252	-0.0075758	0.00139901	-0.00790451	0.010735	0.00365649	-0.00301642	0.00318672	0.00300595	0.00172351	5.12e-05	-0.00450148	0.00348752	-0.0129591	-0.00757267	0.000985616	-0.00644948	0.00107678	0.00768598	0.00289115	-0.00576685	0.00823286	0.00194506	-0.000807479	0.000654006	0.00399481	-6.02e-05	-0.00234317	-0.000306662	0.00101398	-0.00299744	0.00361182	-0.00159665	0.00645587	-0.00187731	-0.00621879	-0.00867769	0.000732883
CELP	0.0062868	-0.003668	-0.00530544	-0.00108566	-0.000171622	-0.00996533	0.00239675	-0.00440481	0.00756669	0.00245528	0.00251978	0.016126	-0.00361882	0.00269762	0.0126416	-0.00441549	-0.00486266	0.00272877	0.00410493	0.00827453	0.00500321	-0.00691577	-0.00402577	0.00715659	0.000168883	0.00414778	-0.00140512	0.0061232	-0.00395879	0.0116672	-0.00136456	0.00576529	0.00187839	-0.00407733	-0.00947498	-0.0132129	0.000277667	0.0021667	0.0157448	0.00288022	-0.00281128	0.00247085	0.00539882	0.00349469	0.00506235	0.00315253	-0.000984512	-0.00536507	0.0012462
DPYSL4	0.00267666	-0.0036851	-0.00322446	0.00329811	0.0060475	0.00516258	0.00560548	0.00071271	0.0036448	0.00243362	-0.00910687	0.00860612	-0.00189387	-0.000310824	-0.00472107	-0.00122213	-0.00764297	0.00157829	-0.00646312	-0.00222689	0.0107439	0.00325651	-0.00992555	-0.00804516	0.00259703	0.00691295	0.00411175	0.00944883	0.00235858	-0.00282335	0.00206039	-0.00283984	-0.00445035	0.0100352	0.00956422	0.00648724	0.00142056	0.000936164	-0.00908789	0.0155422	0.0307018	-0.00116648	0.0108668	-0.00526075	0.000457478	-0.0102297	7.29e-05	0.0026341	0.0031272
SIVA1	-0.00117909	-0.000434284	0.00233771	0.00422093	9.71e-05	0.00665562	-0.00493009	-0.00141589	-0.00150694	-0.00186991	0.000941999	-0.00321248	0.00347436	0.00178057	0.0374378	-0.00013366	-0.0024642	0.00478691	0.00451526	-0.00426275	-0.00135211	-0.00489076	-0.0155197	0.00803808	0.000283701	0.0029829	-0.00600108	-0.00193317	0.00165902	-0.00923729	-0.00417973	-0.00200196	0.0108433	-0.00236535	-0.0073231	0.00203266	0.00356428	0.00292998	-0.00445607	0.00135093	0.00440591	0.0105306	-0.0055547	0.000544458	-0.00241842	0.00519746	0.00556526	0.00274195	-0.00672605
MRPL28	0.00235898	-0.00628898	-0.000666607	-0.00697719	0.00802365	0.00174847	-0.00319496	0.00265479	-0.00712862	0.00462821	-0.00222032	-0.0022748	-0.000116486	-0.00120338	0.0290674	-0.00408118	0.0067606	0.00500757	-3.42e-05	-0.007256	-0.00816209	0.00783731	-0.00529981	0.0062211	0.00132393	-0.00819957	0.00353044	0.00543443	-0.0041409	0.00272963	0.00491425	0.00474744	0.00649349	-0.00411819	0.00779019	0.0117461	-0.000452335	0.00715809	-0.00251123	0.0059872	-0.00473329	0.00542757	0.0126402	-0.00164944	-0.00443558	-0.00636133	0.00401334	0.00728359	-0.00163707
CCT7	0.00420647	-0.00240403	0.00349491	-0.00025331	-0.00612341	0.00193397	0.00254663	-0.00122406	-0.00250407	-0.000233768	0.000763123	0.00333058	0.00177294	0.000520664	0.0154575	0.00579975	0.00429272	0.00116256	-0.000375085	-0.00165609	0.000119408	0.00878993	-0.00254301	0.00718318	0.00827326	0.00342848	-0.00170875	-0.0013045	-0.0116065	0.00284275	0.00039395	0.00425394	0.00645608	0.011251	0.000811798	-0.00235853	-0.00208031	0.00155423	-0.00635326	0.00118301	-0.00183215	0.000272399	0.00423673	-0.00555541	-0.0036154	-4.19e-06	0.00318757	-0.00284843	0.00287755
CCT4	0.00395037	-0.00447868	0.00111533	0.00219985	-0.004651	0.0015999	0.000670921	0.00122762	0.00427923	-0.00251465	-0.00152061	-0.00280485	-0.00282768	-0.00121199	0.00557065	-0.000238453	-0.00109731	-0.000594565	0.00810869	2.2e-05	-0.00245867	0.020227	0.002063	-0.000850709	0.00130866	-0.0021405	-0.000304182	0.000977471	-0.00492293	0.0119425	-0.000210848	0.00755676	0.00444565	-0.000109006	0.00592235	0.00101815	0.00206522	0.00280445	-0.00149359	0.00354953	-0.00026393	-0.000400871	0.00295449	-0.00247093	-0.00356051	-0.0035912	0.00354792	0.00377734	-0.000451676
CCT2	-0.00016163	-0.00880691	-0.00146689	0.00366361	-0.0110103	0.0100004	0.000710849	0.0022742	0.00506248	0.00302324	0.00130563	0.00196839	8.7e-05	-0.002139	0.00446885	-0.00212417	-0.00170883	5.43e-05	0.00408091	8.52e-05	-0.00434696	0.0137404	0.00113947	-0.00258061	0.000423327	0.00336965	0.000497116	0.00242758	-0.0034591	0.00640653	-0.00263354	0.0046228	0.0110837	0.0186798	-0.00157437	-0.000512856	-0.00145819	0.00183368	0.0104253	0.00362203	0.00261927	-0.00167986	-0.00714613	-0.000187896	0.00158591	-0.00226328	0.00335795	0.00610598	0.000113187
NPC2	-0.00114683	0.0148258	0.00152142	0.00561459	0.000448311	0.00448809	-0.00368508	0.0330863	-0.00736312	-0.002687	0.0143811	-0.00348307	0.00347537	-0.00240726	0.0334876	-0.00111314	-0.00118872	-0.00276015	0.000267596	0.0143398	-0.000745233	0.00470159	0.00331906	-0.000748815	-0.00235258	0.010625	-0.00271355	-0.00164251	-0.00856047	-0.00246827	0.000975874	-0.0017216	-0.0104766	-0.00644956	-0.00344052	-0.0151676	0.00834339	0.0123056	0.00657255	-0.00145081	0.00724029	0.00572859	-0.0123163	3.47e-05	-0.00112677	0.00310866	-0.0073073	-0.00173039	0.00525165
GNLY	0.00020082	-0.00375963	-0.00303241	-0.00214765	0.000302465	-0.00421635	-0.00216049	-0.000377394	-0.000739553	0.0042369	0.000394538	0.0042905	-0.00475371	-0.00189289	0.00271817	-0.000337602	0.0029502	-0.000105134	-0.00178711	1.73e-05	-0.00164277	0.000835639	0.00232635	-0.000556815	-0.00707035	0.00112795	-0.0018413	0.021226	0.00260214	-0.00742672	-0.00555374	-0.000391786	-0.00312672	0.00795157	-0.00109505	0.000101821	0.00198615	-0.00158271	-0.00523957	-0.000166349	0.0030864	0.00212676	0.00458728	-0.000715671	-0.000511053	-0.00848715	-0.00156749	0.000636419	0.00193406
TACC2	0.0160294	0.0117653	-0.00987006	0.0115703	-0.0114357	-0.0083807	0.00233161	0.015501	-0.00352036	0.00312331	0.00161695	0.0065723	-0.0117287	-0.00494242	-0.00577763	-0.00440298	7.49e-05	-0.0102165	0.00179937	-0.00747337	-0.00240089	0.0265439	0.0122861	0.00248588	0.000837562	-0.00366789	-0.0074475	0.000127308	0.0106832	-0.0134263	0.00198064	0.00997816	-9.86e-05	-0.0108693	0.00941818	-0.00934725	-0.00842936	0.000297373	-0.00932615	-0.0182121	-0.0319778	-0.00548472	0.00308955	-0.00375997	-0.0023556	-0.0125732	0.0273934	0.00465524	0.00853288
CENPA	0.0180611	0.0014213	-0.0108745	0.000786372	-0.00208562	-0.0150613	-0.00347909	0.0039377	-0.00682211	-0.000674492	-0.00275758	0.00309068	0.00186137	0.00356918	-0.00667045	-0.0170266	0.0212734	0.0116184	0.0916078	0.00483914	-0.00371115	0.0046698	-2.84e-05	0.00923884	-0.00288989	-0.00151858	-0.00313111	0.00460792	-0.000299841	-0.00517426	-0.016144	0.00463602	-0.00705754	-0.00209284	-0.00220287	-0.00283685	-0.0178898	0.00102991	0.0068932	-0.0122314	-0.00139197	0.0149116	-0.0192724	0.000941592	0.00166456	0.000493575	-0.00786511	-0.0114043	0.00150642
SORBS1	-0.00153046	0.000124824	-0.00129177	-0.000255807	-0.00126627	0.00256446	-0.000263116	0.00270336	-0.000694554	0.0043808	0.00506365	0.0283976	-0.00198951	-0.00149844	0.00360661	0.00101872	0.00222355	-0.00620712	0.000797175	-0.000628964	-0.00380516	0.00120451	-0.000752534	0.000227128	-0.00228969	0.0022452	-0.0020184	-0.00508771	-0.00206432	-0.0032364	-0.00176254	-0.00105651	0.00446642	-0.00270068	0.00237884	-0.00143831	-0.00502444	0.00230459	-0.00239609	-0.00209743	0.0048398	-0.000619516	0.00129519	-0.00141108	0.000687046	-0.000146587	0.000474473	0.00276053	-0.00374481
IFITM2	-0.0109356	0.0037196	-0.00375325	0.00523895	0.0020846	-0.00347732	0.00631406	-0.000547756	0.00842353	-0.000856365	-0.00272571	0.00546634	-0.00263996	0.00120495	0.0285632	0.000717705	0.000252406	0.000988847	-0.000254761	-0.00355304	0.00504966	-0.0105509	-0.00325022	-0.00953401	-0.00139525	0.00258937	-0.00388791	0.00392636	-0.00523353	0.00436746	0.0135498	-0.0083869	-0.00131886	0.00446853	-0.00787414	0.0061437	0.000249757	0.00298389	-9.28e-05	-0.000141386	-0.0089857	0.00170266	-0.0121479	0.0039106	-0.00637259	-0.0019731	-0.00955684	0.00093659	-0.00586067
COLEC10	-0.00168677	-0.0083542	-0.00695153	0.00161429	0.00734999	0.00156169	0.00246192	0.00729868	-0.00458273	0.00654137	-0.000334279	-0.000216116	-0.00138969	-0.000231906	0.000336072	-0.00892238	0.00107911	-0.00523561	-0.00169133	7e-06	0.00245044	0.00251321	-0.00283514	-0.0109557	-0.0109939	-0.00452699	-0.00496564	0.000987881	0.0103498	0.00662403	1.14e-06	-0.00460689	0.000624563	0.000221596	-0.000570026	0.00715217	-0.0030109	-0.00183741	-0.00496402	-0.00158994	-0.000824956	-0.00805479	2.21e-05	-0.00270996	0.00162638	0.000179618	-0.00154949	0.000149424	-0.00419109
POMT1	-0.00453182	-0.0011091	-0.00270081	-0.0065568	-0.00698326	-0.000162907	-0.0135455	-0.00381199	-0.015639	0.00202269	-0.000220036	0.0153111	-0.00545886	0.000835318	-0.00705397	0.00331928	0.00416158	-0.00078328	0.00104932	-0.00642104	0.0277438	-0.00403634	-0.0270681	0.0075362	0.00332125	0.00616194	0.0105636	0.00752883	0.0152256	0.0133621	0.00778302	-0.00236817	-0.00881647	0.00540751	-0.0105962	0.00233622	-0.000841502	0.0182723	-0.0081001	-0.0049875	-0.00466615	-0.00512193	0.0185814	-0.0310304	-0.00314791	0.0154702	-0.00142624	-0.00835031	-0.00493396
MAB21L2	0.00227867	-0.00189192	-3.5e-05	0.001991	0.000860063	-0.000147501	-0.000716069	0.00169451	8.91e-05	-0.00602574	-0.00293965	0.00770497	0.00191692	0.000104919	0.00351924	-0.00175971	0.00428388	-0.00437989	0.00168928	-0.000266112	-0.00117792	-0.00106997	-0.00069126	-0.00566058	-0.0145664	0.000389878	-0.0019064	-0.00240702	0.00417793	0.000489616	-0.000225201	-0.00430706	0.00219931	-0.0045945	0.00259506	0.00431012	-0.00558939	0.0016799	-0.00284054	0.00132117	-0.00442874	-0.00487601	-0.00118999	-0.0034079	0.0017337	0.00213858	-0.0012641	-0.00123047	-0.000447262
TXNRD2	0.00362316	0.000427458	-2.97e-05	-0.00211891	0.00356226	0.0134749	0.00883516	0.00365306	0.00209382	0.0245633	0.0122113	-0.00143999	0.00626734	-0.00955818	0.00933354	0.0155168	-0.0100877	-0.00676404	0.00502974	0.00380385	0.00539164	0.00127602	0.00053849	-0.00133854	-0.003491	-0.00586629	0.00260719	-0.00168935	0.00483019	-0.00184987	0.00473385	0.011708	0.0124589	0.000511184	-0.00780828	0.00337007	-0.0092258	-0.0101373	0.00825029	-0.000888131	-0.00324635	-0.00119311	0.00911165	0.00999707	-0.00825148	-0.0113753	-0.00372606	-0.00666529	-0.00276386
MTHFS	0.00514186	-0.00848657	0.00172911	0.00601824	-0.00194879	0.00826408	-0.00302223	0.00407915	-0.00494871	0.00363552	-0.000836734	-0.00251092	0.00314278	-0.00705549	0.0243009	0.00104554	-0.00177608	-0.00186073	-0.0026466	-0.00565266	-0.00261994	0.00524	-0.00129786	0.00808276	-0.000491913	0.00327403	0.00145988	-0.00342382	0.0027028	0.0119339	-0.00464565	0.0148577	0.00582647	-0.0100465	-0.00442096	0.0049171	0.00478843	-0.00797215	0.0166715	0.00566806	-0.0142347	0.000919384	-0.0140938	-0.00541987	-0.005391	-0.0123527	-0.0118762	-0.0110331	-0.000721064
DRAP1	-0.00277717	-0.00793478	-0.000412327	0.00635698	0.00188336	0.00200104	0.00917395	-0.0068456	-0.000523823	-0.00407306	0.00397268	0.0024756	-0.00253774	0.000312133	0.0194807	0.00028038	-0.005591	-0.00367645	-0.00697223	0.0023861	-0.00982047	0.00209417	0.00276753	0.0113069	0.00216839	0.00736909	0.0074748	0.00199183	-0.00406623	0.02038	0.00473106	-0.00658671	0.00330766	0.0214649	8.25e-05	-0.0139554	-0.000136468	-0.00769678	-0.0047319	-0.00298282	0.00650025	0.00226387	-0.00347132	-0.00340946	0.0057343	-0.017204	-0.00422298	0.0026628	-0.000513547
CENPB	-0.00259079	-0.00916333	-0.0037819	0.0180868	-0.0117153	0.00859775	-0.00662613	-0.00658742	0.00453269	0.0016171	-0.0192922	0.00121264	0.00721952	0.00291725	0.00283476	-0.00146466	0.00281379	-0.00233732	0.00497361	-0.0216005	0.0124588	-0.00941693	0.00891339	-0.00288539	0.00245437	-0.00398626	0.00798399	0.0134438	0.00572496	0.0095873	-0.0101431	-0.00155406	2.37e-05	0.0168095	-0.00654849	0.000235175	0.000948137	-0.0111891	0.00390711	-0.0125047	0.00212115	0.00872317	0.014574	0.015906	-0.00509129	-0.00518871	0.0144026	-0.00206836	-0.00149372
SCGN	0.00184413	0.00679956	-0.00466943	0.00355341	-0.000418443	-0.000298595	0.00208154	-0.00235444	-0.00805171	0.00271594	-0.0069691	-0.00260247	-0.00175917	0.00135895	-0.00934213	-0.000920263	0.000251257	0.00470614	-0.000248665	-0.000994571	-0.00611116	0.00166698	-0.00476613	-0.0102358	-0.00817904	-0.000354711	-0.00313947	0.00871233	0.00430864	0.00668458	0.000495381	0.00422358	0.000369183	0.000693284	-0.00489786	0.00834981	0.00557609	0.00133783	0.00103067	0.00171651	0.00712495	-0.00397092	-0.0194149	0.000723308	-0.00028609	-0.0100073	0.0040342	-0.0091172	0.00971287
DNPH1	0.00395302	0.00320216	-0.00220997	-0.00168472	0.00122275	-0.00669229	0.00362533	-0.00448695	0.00532741	0.00688822	-0.0023026	0.00504061	0.00163926	0.00208851	0.0325079	6.54e-05	-0.00123928	-0.000220014	-0.00578193	0.00999658	-0.00211804	0.00131078	0.00690791	0.00402245	0.00148333	-0.00372312	-0.000799807	0.00195037	0.00649215	-0.00597041	-0.000604071	0.00440041	0.00562817	0.0110283	-0.00506636	0.00475096	0.00405223	-0.00265055	-0.0203639	-0.00131919	-0.0075726	0.00253922	-0.00641422	0.00273881	0.00149174	-0.00172263	0.00205572	-0.00472526	0.00127764
SMC2	-0.00711972	0.00586533	-0.00799848	0.00247276	0.00548103	0.0175942	-0.00166322	-0.00549687	0.0124079	-0.00170643	0.000127439	-0.00229259	-0.000431721	0.00492802	-0.00619399	0.0072303	-0.00445514	0.00632311	0.0105166	-0.000608204	0.00808338	0.00356734	0.000349842	-0.00814936	0.00119553	-0.0129083	0.000486509	0.0094448	-0.00807688	-0.00254541	0.00399186	0.00225312	-0.000782866	-0.00687068	-0.00238559	-0.00498789	-0.00832326	-0.0035383	-0.0118748	0.00854688	-0.00568042	-0.00546095	-0.00714058	0.0088133	0.00502549	-0.00784772	-0.00272552	0.00217184	0.00444751
PRPF8	-0.000564427	0.00413178	-0.000790105	0.00141653	-0.000530349	-0.0029603	-1.2e-05	-0.00162356	-0.00252068	-0.00255297	0.00376145	-0.00654863	-0.00191892	0.00224575	0.014536	0.0331136	0.00316653	-0.000307426	-0.00251649	-0.0101295	0.0129325	-0.00143162	0.0110035	-0.000143174	0.00272855	-0.00517972	-0.00569288	0.00292342	-0.000829883	0.0223513	-0.00113961	0.00203257	0.0035403	0.00464284	-0.00683653	-0.00804285	0.000317448	-0.00122098	-0.00507502	0.00172844	-0.00197848	0.00608804	0.00143095	-0.00110285	0.0027833	0.0025356	0.0142602	0.0041695	-0.00407081
ERN2	0.00457338	0.00519785	0.00715775	0.00485844	0.00330691	0.00112711	-0.00129835	-0.00409049	-0.000220428	-0.00273972	-0.00375647	0.00582146	-0.00234164	0.0008171	0.00260925	-0.00705329	0.00473868	0.0024829	0.0071996	-0.011294	0.00235187	0.00929747	0.00908437	-0.000381547	-0.00818907	-0.00284733	-0.00568412	0.029589	-0.00545639	0.00385198	-0.012354	-0.00500571	-0.0091403	0.00688327	0.00779434	-0.0126641	0.000519635	0.000530512	-0.00290392	0.00655558	0.00111874	-0.00361427	0.00301301	0.00360138	0.00616517	0.00312171	0.00582787	-0.000136872	0.00139014
AHSA1	-0.000270597	0.00332092	-0.00286567	0.00891564	-0.00681172	0.00340884	-0.00062941	-0.000995675	-0.00571994	0.00774225	-0.00487724	-0.00140444	0.00489173	0.00909048	0.000909645	0.001726	4.55e-05	-0.0081596	0.00637288	-0.00274426	0.00430929	0.0561837	0.00630881	-0.005925	-0.00293992	-0.00311871	-0.00223703	0.000352863	0.00642409	0.0126879	-0.0105826	-0.00178021	0.00287711	0.00650497	-0.0128235	-0.00214712	-0.00872699	-0.00190055	-0.00252781	0.00365119	-0.00664368	0.00913103	0.00358478	-0.00270285	0.0146725	-0.000734824	-0.000127829	0.0105842	-0.00552245
SLCO1B1	-0.00538233	0.00237183	-0.00192453	0.000609609	0.00237609	-0.000366824	0.00300248	0.000769231	-0.00294795	0.000631758	-0.00256052	0.0151291	0.00429741	-0.00061805	-0.0025906	0.000521685	0.000993545	-0.00256019	-0.0018628	-0.00881276	-0.00933793	0.00256066	-0.00182763	-0.00472752	-0.00192419	-0.00225584	-0.000845665	0.023557	0.00659976	-0.00458406	0.00610001	0.00243577	0.0119224	-0.00739697	0.00965308	-0.00816597	-0.00690292	-5.6e-06	-0.00396965	0.000479107	-0.00660305	-0.000465241	-0.00850982	0.00173561	0.00695613	0.000830236	0.00282279	-0.00314819	-0.00742278
CENPC	-0.00692383	0.00891006	0.00267722	-0.00835943	-0.00602988	-0.000903533	-0.00659398	-0.0043274	-0.00860247	0.00505222	0.00502992	-0.00784646	0.00909466	-0.00723934	0.00521804	-0.000140344	0.0463942	0.0043832	0.00703298	0.0136131	0.00610053	0.00171747	0.023994	0.0020624	0.0194334	0.00800043	-0.0049792	0.0190092	-0.00485647	0.0194956	-0.000539271	-0.00857587	0.00132415	-0.0232834	-0.0225098	-0.004499	0.0131374	-0.0129772	-0.0159452	-0.00569622	-0.00160109	0.00803159	-0.0163385	-0.0115536	0.00823681	0.0103616	0.0307481	0.0115501	-0.00752181
USP16	0.0114463	-0.00189225	0.000735066	-0.00614455	-0.00195468	-0.00205986	-0.000514724	-0.000891309	0.00587974	-0.00394212	-0.00989766	-0.0106376	-0.00698699	0.0136924	-0.00512793	0.00959548	0.00448041	-0.00123795	0.00217541	0.00958713	-0.00209033	-0.000952622	-0.00956515	0.000757257	-0.00110027	-0.0192992	0.000533743	0.00130661	-0.00737191	0.00971136	-0.00260283	0.0273103	-0.00564373	0.00354663	-0.00261391	-0.000523385	-0.00378088	-0.00845291	-0.00882387	0.00899148	-0.00144119	-0.0295614	-0.00160048	0.0103819	-0.000137856	0.00266828	0.00932356	0.0124345	0.00914058
CDC42EP3	0.00264086	0.000477386	0.00624191	-0.0425579	0.00137295	-0.00111271	-0.00320012	0.00652695	0.00614045	-0.0026758	-0.00986149	0.00644607	-0.00581865	-0.00364714	0.00735272	0.00452464	-0.0041658	-0.00406859	-0.00213848	-0.000918814	-0.00154314	0.00153389	-0.00186387	-0.00182767	-0.00368218	0.00577062	-0.0001624	0.0077054	-0.00527162	0.00354172	-0.00735427	-0.00734263	-0.00291465	4.52e-05	0.00565713	0.00363713	-0.0067376	-0.00136734	0.00113336	0.00653334	0.00399498	-0.000755016	0.000373927	-0.00493765	0.00492951	-0.00247723	0.000591766	0.00421403	0.000237716
SH2B2	-0.00168426	-0.00626532	-0.00565467	-0.00234357	0.0113507	-0.000720867	0.00129376	0.00071376	0.00940024	0.00417378	-0.025337	-0.0116739	-0.0118025	-0.002721	-2.74e-05	0.00222086	-0.00317214	0.0097657	-0.00738688	-0.0211899	0.00664848	-0.00543821	-0.0213342	-0.00526647	0.00505372	0.0170666	0.0020824	-0.0240784	0.0141397	0.00273122	-0.00715766	-0.0176737	0.00630993	0.00649383	-0.000807235	-0.00036663	0.00954683	0.0358996	0.00564588	-0.00229562	0.00447383	0.00445633	0.0170472	-0.0111108	0.0119092	0.0312275	0.00682706	0.00198371	-0.00292431
PAICS	0.00173558	-0.00668504	0.000717473	0.00460653	-0.00373319	0.00690889	0.00239842	0.000641738	0.0158281	-0.00181641	-0.00426284	0.00312373	0.0038783	0.0048036	0.0023726	0.00488433	-0.00412352	-0.00220069	-0.00357892	0.00305388	0.00283808	-0.00452382	-0.00264201	-0.00224213	0.00162561	-0.00684544	0.000213119	0.000502968	-0.0108209	-0.00164064	-0.00101079	0.000810587	0.000141637	-0.00505447	0.00485989	0.00684219	0.000980262	0.00262392	-0.00393746	0.000871156	0.00596025	0.0013737	-0.00594146	-8.04e-05	-0.0011426	0.00473898	-0.00315851	0.00730641	0.00498125
TBL3	0.000884876	-0.0103798	-0.00397996	-0.00386105	-0.00902903	0.0119107	0.0058031	0.00154766	-0.0027095	0.00846348	0.00408482	-0.0106386	-0.00148954	-0.00282851	0.0104606	0.013679	-0.00172839	-0.00023097	0.0111187	-0.0166964	-0.0014244	-0.000813337	0.0226811	-0.022485	0.00667887	0.0121739	-0.00291396	0.00274311	-0.000513717	0.00754364	0.00400243	-0.00668519	0.0124756	-0.00996781	-0.00355558	0.00722332	-0.0123917	-0.00383415	-0.0162265	0.00910492	-0.00536399	-0.00115685	0.0136765	0.00186219	-0.000791835	-0.00980019	0.000422518	-0.00941015	0.00281764
MXD4	0.000897026	0.0225692	-0.00471083	-0.00204891	0.00323691	-0.0290103	-0.00346297	-0.00299756	-0.00517056	0.010505	-0.00374764	-0.00685004	0.00591222	0.00259036	0.0121061	0.00165909	-0.00374496	-0.00420334	-0.0174317	0.0140776	0.00428259	0.0082772	0.000844375	0.000753418	-0.00432949	0.0160894	0.004859	-0.00173333	0.00509377	-0.00136631	0.00445786	0.0193481	-0.00192449	0.00195697	0.00245028	-0.000315379	-0.005643	-0.00192567	0.000542332	0.00765608	-0.014036	0.00341199	-0.015411	-0.00285376	0.00817617	-0.00248187	0.0163996	0.00210162	-0.0021847
P3H4	0.00553665	-0.0133976	0.00645022	0.0106245	-0.00386288	0.0114564	-0.00671576	-0.0117072	0.00454693	-0.00999073	0.00627312	-0.0046088	-0.00515998	0.0132955	0.0119765	-0.00883704	-0.0143711	0.00730448	-0.00210732	0.00637187	-0.00644892	-0.00363245	-0.00884491	0.0221035	-0.00693196	-0.0031887	0.00438317	0.00668732	-0.000769656	0.0192255	-0.00330907	-0.00146239	-0.00305483	-0.0155102	0.0114407	0.00157139	-0.00210072	-0.00439092	-0.0165089	-0.00918231	-0.0143919	-0.000729604	0.0186372	0.00876298	0.00369351	-0.0133123	-0.00294772	-0.00576908	0.00817856
ST6GALNAC2	-0.00578296	0.0235468	-0.0014446	0.00635817	0.00218298	0.0161746	0.00634207	0.0219844	-0.0106438	-0.00883656	-0.0077549	-0.00350484	-0.030048	-0.00897474	0.00677512	0.00132603	-0.00659262	0.00574593	0.000713625	0.0134851	-0.0155828	0.00459805	0.0182251	-0.00249358	-0.00393138	-0.0198708	0.0406592	0.0035981	0.00884569	0.00169695	-0.0119003	0.0154725	-0.0127534	-0.00244962	0.0201218	0.00864633	-0.00345433	0.000443606	-0.00442501	0.00870168	-0.0296255	-0.0158366	-0.00328726	0.0116077	0.00377713	-0.0115503	-0.00546597	-0.0187544	-0.00611804
PDLIM5	-0.00913499	0.00748451	0.00324773	0.00222198	0.00154283	0.00564793	0.00840428	-0.00160575	0.000790734	-0.00103728	-0.00307178	0.00568158	-0.00240239	-0.0069941	-0.000681295	0.00192435	-0.00746637	-0.00328512	0.00823041	-0.00851682	-0.0123636	-0.00162022	0.00033758	0.00173909	0.00307568	0.0053917	0.00215878	7.72e-05	-0.00549998	-0.00186727	-0.00192582	0.00315417	0.0152304	0.00134349	-0.00869742	0.00504868	-0.0260296	-0.00177497	-0.000107536	-0.000671994	0.00898413	-0.0073619	0.00675449	0.00661918	0.0159404	-0.00239439	-9.89e-05	0.00443665	-0.00211596
TRIM3	-0.00410441	-0.00156234	-0.000530005	0.000434446	-0.000376839	-0.00250793	0.00300388	-0.00245242	-0.00232609	9.12e-05	-0.000244372	0.00808959	0.00354239	-0.00241153	-0.00485169	0.00706467	0.000788551	0.00313889	0.00474789	0.00333535	0.00188812	-0.00309401	-0.000209705	-0.00224573	0.0045244	0.00303065	0.00388698	0.00545967	0.00266024	-0.00152005	0.00442875	0.00102111	0.000747719	0.000260176	-0.00385049	-0.00276165	0.00157672	1.77e-05	0.000509436	0.0108178	0.000611441	-0.00303002	-0.00761339	-0.00673379	-0.00395501	-0.00280831	-0.00405096	0.00436499	-0.00159439
ERLIN1	-0.00828286	-0.00419729	0.00505062	-0.0060293	-0.0220016	0.00821425	0.00392187	-0.00457977	-0.00920163	0.000215564	0.000912037	0.00227717	0.00166799	-0.00375359	-0.00347218	-0.0144236	-0.0036328	0.00215352	0.00521032	0.000397959	0.00265679	0.00221113	-0.00346114	0.00429145	0.00332417	0.00273527	0.000358652	-0.000312982	-0.0040987	-0.00209929	-0.0085327	0.00419756	0.0223507	0.0073316	-0.00731305	0.00556198	0.0110016	-0.0153839	0.00164353	-0.0119185	-0.00110839	0.0055779	-0.00447931	-0.0203089	-0.00361022	-0.0115188	-0.00837681	-0.00528386	0.0118727
HEXIM1	-0.0198842	0.00258503	0.0125356	0.00123997	0.00337469	0.0108224	-0.00505429	0.013166	-0.00746013	-0.00342173	0.00196344	0.00615673	0.012185	0.000393756	-0.00678981	-0.0026402	-0.00287591	0.0102239	0.00222063	-0.0452666	0.00270116	0.0171561	0.010567	-0.00131812	-0.00139559	0.0643979	-0.0108646	0.00262937	-0.0049121	0.0114929	0.0109882	0.0145231	0.00596536	-0.00816054	-0.0312107	0.0194155	0.0150792	-0.00133186	0.0137888	0.00578376	-0.00476317	0.00257652	-0.00200059	-0.0105942	-1.3e-05	-0.00358861	0.0150847	-0.0150776	-0.00371486
SPAG5	-0.0110308	-0.000864518	0.000801089	-0.00580764	0.00721359	0.00483956	-0.00178	0.00907533	0.00222199	0.00016353	-0.00716059	0.000894427	0.00835942	-0.00243506	-0.00247017	0.001963	-0.00462525	0.00432225	0.055736	0.00639626	0.00427227	0.00435649	-0.00245622	-0.00489684	0.0073376	-0.00775402	0.00133797	-0.00187368	0.00295754	0.0148511	-0.00224013	0.0103473	0.00457647	0.00194891	-0.000578153	0.0166906	-2.72e-05	0.00133713	-0.0144775	-0.00031733	-0.000242572	-0.00503633	0.00382069	0.000627222	-0.00456401	-0.0019558	-0.000162731	0.00155462	-0.00324661
RBCK1	0.0191688	-0.0058528	-0.0055803	-0.00267418	-0.00619717	-0.00903149	-0.00421569	0.000928208	0.00232997	-0.00992853	-0.00464702	-0.00350473	0.00647052	-0.00773231	-0.00522652	0.00615472	-0.00388281	-0.0183581	0.000198158	-0.00346037	-0.00136141	-0.0113281	-0.00827881	-0.0115706	0.0168095	-0.00344704	0.00185414	0.012713	0.00570019	0.00904521	0.0067159	-0.0159478	-0.00357482	-0.000589716	-0.00309789	0.0126101	0.00203382	-0.022872	0.00771968	-0.00136498	-0.0026852	0.0091643	0.00286093	-0.00485476	-0.0120434	-0.012243	0.00669214	-0.0167245	-0.00604508
STAMBP	0.00204725	0.00831289	0.00698384	0.0021839	-0.0178383	-0.00506272	0.00502958	-0.00139114	0.023953	-0.00193502	0.0123263	-0.00683076	0.000744273	0.00053712	-0.0109932	0.00191149	-0.00287449	0.00230935	-0.00137165	-0.00535274	-0.000102511	0.00536415	0.00976914	0.00739409	-0.0028974	0.00185426	-0.00472679	0.00193882	0.00635086	-0.00159354	0.00764405	0.00521887	-0.00141385	-0.00264602	0.0124615	0.0110989	-0.00989193	0.00216777	-0.00237237	0.00387907	-0.0020688	0.00897745	-0.0175373	-0.0418018	0.00235397	-0.000678426	0.00720604	0.00781739	0.00100397
TGOLN2	-0.00113005	-0.00426328	0.00316755	-0.0106937	0.00225133	0.00186979	-0.00208327	-0.000867495	0.00378684	0.00246435	0.00302046	-0.00255865	-0.000778389	-0.00730283	0.00530133	-0.00602567	0.000649779	0.00150252	0.00299446	0.00449579	-0.00504456	-0.000865446	-0.00819722	0.00304956	0.00162958	-0.00188956	0.00269318	-0.00234344	0.00410577	-0.00278336	0.00151962	-0.000499566	-0.00449097	-0.000258611	-0.00822965	-0.00313636	-0.00352915	0.000829101	0.00230763	-9.39e-06	-0.00290044	0.000466697	0.00645306	0.013377	0.012888	-0.00292461	0.00499415	0.00967776	-0.000839299
CENPE	0.00309384	0.00132239	-6.97e-05	-0.000116022	0.00921554	-0.00924275	-0.00209767	-0.00105217	-0.0193918	0.000762102	-0.000966121	0.00140585	0.00370388	-0.00509473	-0.00440524	-0.0169843	0.0130781	-0.00616874	0.131063	0.00216994	-0.00431813	0.00236784	-0.00836305	0.00817595	0.00979176	0.00245377	-0.00164173	0.0115637	-0.0167317	-0.00201537	0.00824195	-0.000667294	-0.0130912	-0.00611366	-0.0073572	-0.00183936	0.00593626	-0.00734666	-0.00150065	-0.0166611	0.0155157	-0.0266435	0.00561227	-0.00697711	0.0010534	-0.00977044	0.00760289	-0.0112736	-0.00296794
POLR3F	-0.00206655	-0.00954273	-0.00494415	0.000666911	-0.0138808	-0.00624426	-0.00156531	-0.00541061	-0.00392781	0.00525069	0.0145668	0.00448914	-0.00020093	0.00778962	-0.014296	2.91e-05	0.00315754	-0.00835515	-1.7e-05	-0.0140692	0.0026506	0.00833053	-0.0111342	0.00171562	-0.00503758	0.0115595	0.00260357	-0.000664386	-0.0102911	0.00753935	-0.00827076	-0.00667777	-0.00226161	0.0139598	0.00509918	0.0135636	-0.00523689	-0.000233574	0.00805074	0.00872237	-1.74e-06	-0.00648985	-0.0146648	0.0135771	0.00176273	-0.00123133	0.00791896	0.00111641	-0.00221399
POLR3G	0.00710085	-0.029525	-0.00808278	0.0063856	-0.00350271	0.0141495	0.0159666	0.000905404	0.00262522	-0.0101953	-0.0154561	0.00378247	0.00233815	-0.00238635	-0.00240951	-0.0172503	-0.00858962	-0.00433165	-0.00311868	-0.0102585	-0.00529652	-0.000442586	0.0109402	-0.0106453	-0.00098385	0.0203664	0.00707064	-0.00136261	-0.0116413	0.0115648	-0.00092687	0.00148437	0.0006087	-0.00917212	0.00260655	-0.00705644	-0.00505317	0.00252019	-0.00889367	-0.00124146	0.0234656	-0.00210114	-0.000900286	0.0035565	-0.00138198	0.00683703	0.0026354	0.00474165	0.0235828
POLR3C	0.0197443	0.00716258	-0.00516771	0.000445044	-0.0094897	0.0125152	0.0154438	-0.000333593	-0.00923975	-0.00123709	0.0155692	0.0010421	0.0054994	-0.00414526	8.3e-05	-0.0110417	0.0082427	-0.000584771	0.00245562	-0.0196411	-0.00648091	-0.00659781	-0.0139347	-0.00546429	-0.00293825	0.00866823	-0.011575	-0.00430358	0.00123298	0.0164101	-0.00856595	0.0202187	0.0207406	0.00944315	0.00224422	-0.00238243	-0.0103835	0.00767388	0.0154489	-0.000504288	0.00802715	-0.0125251	0.0106852	-0.0193261	0.00451864	-0.00661996	-0.00178801	-0.00476151	0.0024091
IVNS1ABP	0.00675853	0.00336363	0.00649608	0.00143634	0.000956478	0.0272732	-0.0096321	-0.00628173	-0.00384822	0.0114299	-0.00633955	0.00850956	0.00309024	0.0153388	0.0107646	0.00954777	0.0179242	0.0168807	-0.00522243	-0.0376431	-0.00725319	-0.00555539	0.0474538	-0.00767044	-0.00371182	-0.00399248	0.00585914	-0.00367623	-0.0137948	0.00994337	-0.0117867	-0.00649592	0.0112722	-0.00570832	0.00549242	0.0185495	0.0103264	0.00127518	-0.0233575	-0.017958	0.00358737	-0.0109247	-0.000233929	0.0055638	-0.0055407	0.00409848	-0.00172623	0.00229482	0.00211796
MYL12A	0.00289981	0.00678358	0.00146234	-0.010934	-0.000895769	-0.00215009	-0.0034667	0.00112841	0.054271	-0.00112004	0.000872754	0.00124976	-0.000513951	-0.00329929	0.0028876	-0.00573701	-0.000811865	0.00487538	-0.00241308	0.000477269	0.00297087	0.00260612	0.00206923	-0.00164033	0.00234844	0.00442791	0.00153	0.00410764	0.000794678	-0.00326777	-0.00490722	-0.0108795	0.00381655	0.00510821	0.0081175	0.0052337	-0.0321711	-0.00218118	0.00561602	-0.00755847	0.00132116	0.000638519	0.0119136	0.00429594	0.00106666	0.00934156	-0.00218807	-0.0031588	-0.00071852
TXNIP	0.00474509	0.0165	0.0276088	-0.00362839	0.0819676	-7.35e-05	-0.0212468	0.0152366	-0.0029822	-0.00730828	0.0675022	-0.00776675	0.0233883	0.00631825	-0.00431479	0.0151506	0.0420753	0.0337288	0.0289482	-0.0508029	-0.00670392	-0.0188646	-0.0221888	-0.0207324	0.0176992	0.0213249	0.00556463	-0.00458737	-0.0128421	-0.0190122	-0.0281813	0.0184596	-0.0147981	0.0318407	0.0563027	0.00500279	0.0196152	0.0017844	0.0105253	0.000408329	0.0228898	0.0440918	0.0055959	0.0102549	-0.00880061	-0.00369607	-0.044	0.0414123	0.0100141
TAF6L	-0.0081826	0.00103075	0.00196412	-0.00569308	-0.00436317	0.00149452	-0.00102383	0.00615551	-0.00291077	0.00510696	-0.0125812	0.00616087	-0.00698837	-0.00318326	0.00316779	0.00404129	-0.00407355	-0.00180726	-0.00136098	0.00376306	-0.004313	0.00361961	0.00806283	0.00183903	-0.00210528	-0.00106694	0.00358869	0.00187527	0.00653703	-0.0117174	0.00327545	0.0186233	0.0302248	0.016913	-0.00859015	-0.00747631	0.00384326	-0.014312	-0.00299815	0.00122536	0.00393829	-0.00030952	0.000646566	-0.00769928	-0.00808534	0.00804199	0.00902996	0.00450451	0.00246725
CENPF	0.00136612	0.0160474	-0.00553452	-0.0143155	-0.00812242	-0.00354075	0.00420767	-0.00247963	-0.00811966	0.00272701	0.00538429	0.00191106	-0.00263679	-0.00894548	-0.0102377	0.00535678	0.0102445	0.00162008	0.0906894	-0.0133027	0.00285782	0.00681801	0.00200846	0.00220888	-0.00169521	-0.0121955	0.00639113	0.00368813	0.00310327	-0.00663242	0.000765537	0.00714956	-0.0024707	-0.00757762	-0.00361674	-0.00927467	-0.000145911	-0.00408549	-0.0195061	-0.0113356	0.00291971	0.00961278	-0.00786585	0.0252733	-0.00431231	-0.00262009	0.0121976	0.000931489	-0.00178755
PDPN	0.00307286	-0.00165421	0.000972647	0.000341374	0.000115484	-0.00577543	-0.000431389	0.000454983	-0.00141088	-0.018142	-0.00248801	-0.00583872	0.00205231	-0.00108895	0.00393505	0.00169942	0.000859003	-0.0014584	0.00108279	0.000734291	0.00476834	0.00244457	0.00136654	0.00150586	-0.00452726	-0.00615288	-0.00151609	0.0263297	-0.00588772	-0.00398636	-0.00790133	0.00704259	-0.00594438	-0.00250431	0.000965351	0.00220714	-0.00813145	0.0069993	-0.00455441	-0.00112664	0.00240646	-0.000836429	0.00262067	-0.0017763	0.000294285	0.0134769	-0.00664615	0.00328618	-0.00191629
POSTN	-0.00392512	-0.00423879	-0.00256186	-0.00235447	-0.00205568	-0.00605578	-0.00358058	0.00453412	0.00275172	-0.000791474	0.00120202	0.0128419	0.00057668	-0.000466464	0.00188939	0.00179981	0.00155607	0.000412171	-0.00588043	0.00401922	-0.00764013	-0.00015162	-0.00178424	-0.00390699	-0.0168739	0.00426204	-0.000654488	-0.00832305	-0.00223132	-0.00769461	0.00120506	-0.00220649	0.00427262	-0.00185491	0.00302937	0.00121594	-0.00775978	-0.00454285	0.00364704	-0.00537688	0.00147718	-0.00697323	-0.00492317	6.33e-05	-0.00274635	-0.00892714	0.00735108	0.00112012	0.000239502
ATP5L	-0.00583125	0.00168298	0.000824794	-0.00165599	0.0021957	0.00235653	-0.00299697	-0.00398963	0.0145625	-0.00111184	-0.00394022	-0.00486608	-0.00156843	0.00462648	0.013185	-0.00336788	0.00497799	-0.00360873	-0.000183475	-0.0106851	0.000421737	-0.00285218	-0.00375404	0.000482267	-0.000291221	0.00196166	-0.000269333	0.00231108	0.00952905	0.00638376	0.00421156	-0.00315117	0.00289637	-0.00714783	-0.00116394	0.0031135	0.00379705	-0.00243696	-0.00439975	0.00386274	0.000214093	-0.000826952	-0.0122469	0.0106537	0.00368533	-0.00275016	0.00474088	-0.000708708	-0.00267563
RASL10A	-0.00171465	0.00254684	0.00620439	0.00475271	0.00437487	-0.00403926	-0.00140395	-0.00939397	0.00219836	0.00895533	0.000760963	0.0223265	0.00130875	0.00458303	0.000861039	-0.0146985	-0.0147417	-0.00626846	0.0056961	0.00652201	-0.00423636	-0.00335014	-0.0195706	0.00306083	-0.00849542	-0.00717768	0.00373552	-0.00106868	-0.000201153	-0.00559115	-0.0094623	-0.00103429	-0.000275613	-0.0105516	0.00896925	0.00224927	0.0113019	0.00474413	-0.00113661	0.004727	0.00296618	0.00636353	-0.000749493	0.00162026	0.00407147	-0.00164861	0.0176618	-0.00730943	-0.000989477
GAS2L1	-0.000386782	-0.000255616	-0.00223152	0.00989018	0.00121781	0.00704231	-0.0118696	-0.00284634	0.00126086	0.000835079	-0.00652813	0.00624427	-0.00151852	-0.00941123	-0.0042472	0.00585931	-0.0125039	-0.00255279	0.0199506	-0.00921183	0.0101914	-0.00558439	-0.0117974	0.00285944	-0.00630632	0.0174579	0.0189561	-0.0049673	0.0052929	0.00415173	0.00135714	0.0100326	-0.000983927	-0.000672197	-0.00437503	-0.00619098	0.00325157	0.00563101	-0.00777344	0.00125239	0.00198473	-0.00364525	0.00244817	-0.0132264	-0.00945765	-0.00496243	-0.0042921	-0.00416688	-0.00611278
RAD51AP1	-0.00282918	0.00922521	-0.00506883	-0.0183296	0.0122766	0.0571588	-0.00166515	-0.00929508	0.0235387	-0.00149982	0.00800851	0.00253721	0.00021435	0.000892492	-0.00491333	-0.00364122	-0.000274831	0.00033679	0.00380354	-0.0183679	-0.000313127	-0.00054108	0.0122592	-0.000164637	-0.00409373	0.00271132	-0.000109837	0.000234482	-0.00378919	-0.00721203	-0.0109107	0.00905742	-0.00363128	-0.00872174	-0.0203554	0.00539429	-0.000852255	0.00388214	-0.00336144	-0.00197569	-0.00537002	-0.00569876	-0.010053	0.00717183	-0.00302761	-0.0109169	-0.0151117	0.000429795	0.00118207
RGS14	-0.000929808	-0.00154731	0.00252566	0.00258816	-0.00178985	-0.00948146	-0.00279524	0.00154899	0.00719787	-0.00367933	-0.00199867	0.00442115	0.00102154	-0.0012423	0.00257694	-0.000379425	0.00060003	-0.00298516	0.00799849	-0.00431369	0.000411222	-5.5e-05	0.00375921	-0.000309413	0.00176971	0.00268313	0.00145592	0.00702645	0.00244115	-0.00218699	0.000435061	-0.00109131	0.000529672	0.000342162	-0.000624851	-0.000773897	0.00264143	0.00660183	0.00459373	0.000399808	0.00413211	0.0027545	0.0061268	0.00422284	-0.00430866	-0.01245	0.000613665	0.0021046	-0.00270224
LEFTY1	0.00366044	0.00343819	0.00595655	-5.45e-06	-0.00399909	-0.00601634	-0.0034687	0.00645789	0.000711946	0.00249672	0.000654131	-0.00280954	-0.000949233	-0.00589704	-0.00438234	-0.00405221	-0.00183545	0.00576514	-0.0051236	0.00701036	0.000953009	0.00473079	-0.00953123	0.00732583	-0.00501077	-0.00202789	-0.00590931	0.0105284	-0.0062807	-0.00113826	-0.00277784	0.00486415	-0.00689052	0.00521297	0.00140579	0.0116831	0.00957767	0.010848	0.000208632	-0.00417837	0.00198901	0.00710337	0.00396886	0.0019875	-0.000976481	-0.00551369	0.00416507	-0.000289967	-0.00302062
SPHAR	-0.0153043	-0.0105067	0.00106453	-0.00899917	-0.00625253	-0.00908865	0.00461369	-0.00250857	0.0201962	0.0140912	-0.0355019	0.0134401	0.00953378	0.00496333	-0.00506319	-0.0267598	-0.00103436	-0.00367088	0.00455252	0.011327	0.00213155	-0.0118788	0.00421294	0.00111031	-0.00161152	0.00157212	-0.0165213	-0.0145689	-0.0132171	-0.011237	0.00663349	0.00259647	-0.0197851	0.00403767	-0.00758277	0.0122927	-0.0137969	0.00911437	-0.0224394	0.00547939	-0.00912283	-0.00124968	-0.00502683	0.0400101	-0.00643294	-0.00254285	-0.00853948	-0.00290184	0.00142152
EXOC5	0.005052	0.00282578	-0.013397	0.00610643	-0.00902879	0.000281551	0.00271853	0.0164468	0.0151095	-0.00733616	-0.0079433	-0.0096394	0.00725849	0.00542608	-0.012162	-0.0512224	-0.0218544	0.00468922	0.00671504	0.001724	-0.00197292	0.0128202	-0.0225628	-0.0142498	0.0177886	0.000692794	-0.00544518	-0.0246438	-0.0483077	-0.0417239	-0.00502365	0.0125772	0.0839893	0.0119515	-0.0113388	-0.0104592	-0.0151043	-0.00446209	0.0302721	0.00555809	0.0100383	-0.0118599	-0.0264586	-0.0253678	-0.00815223	-0.0108195	0.0186533	0.0240884	0.00100329
NPRL2	0.00522913	0.00679237	-0.00675132	-0.00492868	-0.0124606	0.00214995	-0.00109558	-0.00105316	-0.00257828	0.00250718	-0.000886167	-0.00102538	-0.00555255	0.0115067	0.015796	-0.00214703	-0.00206106	0.00768057	0.00275783	-0.00246059	0.023632	0.002457	0.0013084	-0.00095341	-0.00479823	0.0111401	0.00537807	0.00167733	0.00250631	0.00923405	-0.00794231	0.00806326	0.00218914	-0.000186068	0.0123652	0.00792874	0.00366919	0.01614	-0.00848741	-0.00494335	0.00773225	0.00241736	0.00988503	0.0158794	0.00253316	-0.0020819	-0.0136575	-0.00598733	0.00814274
IGF2BP3	0.00988258	1.2e-05	0.00471682	-0.0586172	-0.00321837	-0.00268672	-0.00355892	0.00204593	0.00669469	0.00704096	-0.00622268	0.00147319	0.00251447	0.00166147	0.00755601	0.00372821	0.0029669	-0.000184451	0.00668659	-0.00323516	-0.00311996	-0.00760732	0.00384604	0.00480193	-0.0259975	0.00348936	-0.00262895	0.000716136	-0.00502852	0.000555674	-0.00361875	0.0063939	0.0045862	-0.00765932	0.00539795	0.00131978	0.00235122	0.00141318	-0.00118686	0.00487053	0.00214215	-0.00114193	-0.00860062	0.00287324	-0.00200597	-0.014572	0.00238965	0.00409092	-0.00405279
CAMKK2	-0.00282638	-0.000131963	-0.00181938	-0.00489854	-0.00629282	0.0047282	0.000570361	-0.003085	-0.00157743	-0.00506394	-0.0138891	-0.00492101	0.00125696	-0.0024777	0.00308939	0.0011034	-0.005027	0.00158941	0.00390756	0.00788294	-0.00213261	-0.00199787	-0.000256585	0.00685803	-0.0024505	0.00769322	0.00566251	0.00199583	-0.00332072	-0.0110846	-0.00303202	0.00702919	-0.00423997	-0.00623306	-0.00596886	-0.00286745	-0.00294162	-0.000335714	0.000536463	-0.0025235	-0.00746478	0.0033289	0.00780119	-0.00412038	6.45e-06	-0.00249475	0.00104188	0.000412674	-0.00246591
[truncated: 11,320 more rows]
[truncated: 69 more columns]

## Sheet: Contribution
index	Contribution
P1V	0.03279
P2V	0.0314344
P3V	0.0287371
P4V	0.0249043
P5V	0.018096
P6V	0.0173959
P7V	0.0170127
P8V	0.016524
P9V	0.0150644
P10V	0.0145311
P11V	0.0144071
P12V	0.0138249
P13V	0.0136615
P14V	0.0122926
P15V	0.0120916
P16V	0.0119869
P17V	0.0119222
P18V	0.0118139
P19V	0.0115979
P20V	0.0115409
P21V	0.0113157
P22V	0.0110478
P23V	0.00950923
P24V	0.00944109
P25V	0.00936736
P26V	0.0091381
[truncated: 331 more rows]

## Sheet: GO_Result
P1								*gene ontology analysis with Gene Ontology Consortium (http://geneontology.org/)
[truncated: 3,089 more rows]

[truncated: 10 more sheets: Extracted_RSM, Extracted_GO, Fig3a, Fig3b, Fig4a, Fig4b, Fig4c, Fig4d, Fig5a, Fig5b]
